# Supplementary material for: Relationships between gut microbiota, plasma metabolites, and metabolic syndrome traits in the METSIM cohort
Source: Genome Biol. 2017 Apr 13;18:70. doi: 10.1186/s13059-017-1194-2 (PMC5390365; doi:10.1186/s13059-017-1194-2)
Supplement: Supplementary file 1 — List of measured traits. Table S2. Relative abundances of detected taxonomy across 531 METSIM subjects. Table S3. Relative abundances of detected OTUs across 531 METSIM subjects. Table S4. Association of 37 traits with Bray–Curtis distance (FDR <0.1). Table S5. Association with OTU richness and Shannon’s diversity index. Table S6. The significant associations with individual OTUs (FDR <0.1). Table S7. The significant associations with individual taxons (FDR <0.1). Table S8. Spearman correlations of acetate with 59 traits. Table S9. Spearman correlations of TMAO with 59 traits. Table S10. WGCNA modules and the list of OTUs in each module. Table S11. Representation of taxonomy in each WGCNA module. Table S12. Characteristics of individuals based on the OGTT. Table S13. Representation of taxonomy in each WGCNA modules in subjects with NGT and pre-T2D. (XLSX 3213 kb) [file 13059_2017_1194_MOESM1_ESM.xlsx]

## Sheet: S1_Traits
TableS1. List of measured traits. Related to Methods
Variable	Description	Average	SD
glc	OGTT fasting plasma glucose (mmol/l)	5.76817	0.493375
insulin	OGTT fasting plasma insulin (mU/l)	9.42	5.98
HbA1C	Blood glycated hemoglobin HbA1C (%)	5.60485	0.292491
HOMA-IR	insuline resistance measure	2.47	1.69
fmass	Bioimpedance: Fat mass (%)	25.7992	6.97119
BMI	Body mass index (kg/m2)	27.9115	3.58748
whr	Waist/Hip ratio (waist/hip)	0.998	0.0611556
Cholesterol
serum_c	NMR: Serum total cholesterol (mmol/l)	3.96467	0.806296
vldl_c	NMR: Total cholesterol in VLDL (mmol/l)	0.66044	0.1884
ldl_c	NMR: Total cholesterol in LDL (mmol/l)	1.38688	0.433411
hdl_c	NMR: Total cholesterol in HDL (mmol/l)	1.29025	0.267136
Lipids
serum_tg	NMR: Serum total triglycerides (mmol/l)	1.11708	0.423858
totpg	NMR: Total phosphoglycerides (mmol/l)	1.8623	0.29269
sm	NMR: Sphingomyelins (mmol/l)	0.392985	0.0603556
pc	NMR: Phosphatidylcholine and other cholines (mmol/l)	1.73882	0.283702
Apolipoproteins
apob	NMR: Apolipoprotein B (g/l)	0.808936	0.162074
apoa1	NMR: Apolipoprotein A-I (g/l)	1.4044	0.164864
Fatty acids
totfa	NMR: Total fatty acids (mmol/l)	10.7275	1.86957
faw3	NMR: Omega-3 fatty acids (mmol/l)	0.58487	0.138049
dha	NMR: 22:6, docosahexaenoic acid (mmol/l)	0.196718	0.0517051
faw6	NMR: Omega-6 fatty acids (mmol/l)	3.05311	0.530934
la	NMR: 18:2, linoleic acid (mmol/l)	2.53502	0.46327
pufa	NMR: Polyunsaturated fatty acids (mmol/l)	3.63797	0.623435
mufa	NMR: Monounsaturated fatty acids; 16:1, 18:1 (mmol/l)	3.30883	0.7264
sfa	NMR: Saturated fatty acids (mmol/l)	3.7807	0.684412
unsat	NMR: Estimated degree of unsaturation ()	1.1479	0.0599995
Fatty acid ratios, relative to total fatty acids
faw3_fa	NMR: Ratio of omega-3 fatty acids to total fatty acids (%)	5.47588	0.983042
dha_fa	NMR: Ratio of 22:6 docosahexaenoic acid to total fatty acids (%)	1.83987	0.381448
faw6_fa	NMR: Ratio of omega-6 fatty acids to total fatty acids (%)	28.5755	2.66613
la_fa	NMR: Ratio of 18:2 linoleic acid to total fatty acids (%)	23.7735	2.96684
pufa_fa	NMR: Ratio of polyunsaturated fatty acids to total fatty acids (%)	34.0513	3.03395
mufa_fa	NMR: Ratio of monounsaturated fatty acids to total fatty acids (%)	30.7244	2.63485
sfa_fa	NMR: Ratio of saturated fatty acids to total fatty acids (%)	35.224	1.15597
Glycolysis related metabolites
glc	NMR: Glucose (mmol/l) fasting serum	4.07695	0.4504
lac	NMR: Lactate (mmol/l)	1.31356	0.346115
pyr	NMR: Pyruvate (mmol/l)	0.0850119	0.0254913
cit	NMR: Citrate (mmol/l)	0.106545	0.0155268
glol	NMR: Glycerol (mmol/l)	0.0825293	0.0271896
Amino acids
ala	NMR: Alanine (mmol/l)	0.373308	0.0519536
gln	NMR: Glutamine (mmol/l)	0.56716	0.0556848
gly	NMR: Glycine (mmol/l)	0.186744	0.0538914
his	NMR: Histidine (mmol/l)	0.0591368	0.00698282
Branched-chain amino acids
ile	NMR: Isoleucine (mmol/l)	0.0505542	0.0122368
leu	NMR: Leucine (mmol/l)	0.0781374	0.0143955
val	NMR: Valine (mmol/l)	0.167599	0.0318213
Aromatic amino acids
phe	NMR: Phenylalanine (mmol/l)	0.0658195	0.00837637
tyr	NMR: Tyrosine (mmol/l)	0.0517191	0.00933384
Ketone bodies
ace	NMR: Acetate (mmol/l)	0.0513407	0.0152729
acace	NMR: Acetoacetate (mmol/l)	0.039932	0.0294201
bohbut	NMR: 3-hydroxybutyrate (mmol/l)	0.135404	0.0775992
Fluid balance
crea	NMR: Creatinine (mmol/l)	0.0611637	0.0102004
alb	NMR: Albumin (signal area)	0.0857403	0.00448318
Inflammation
GlycA	NMR: Glycoprotein acetyls (mmol/l)	1.31809	0.181532
choline pathway metabolites
tmao	LC/MS/MS: trimethylamine N-oxide (μM)	4.72202	3.42469
choline	LC/MS/MS: choline (μM)	7.73087	1.40833
betaine	LC/MS/MS: betaine (μM)	32.312	8.73437
carnitine	LC/MS/MS:carnitine (μM)	32.1898	4.74591

## Sheet: S2_taxa
Table S2.Relative abundances of detected taxonomy across 531 METSIM subjects. Related to Methods
Phyla	Average	M1	M2	M3	M4	M5	M6	M7	M8	M9	M10	M11	M12	M13	M14	M15	M16	M17	M18	M19	M20	M21	M22	M23	M24	M25	M26	M27	M28	M29	M30	M31	M32	M33	M34	M35	M36	M37	M38	M39	M40	M41	M42	M43	M44	M45	M46	M47	M48
k__Archaea;p__Euryarchaeota	0.00191288	0.001958	0.000532765	0	0.000406025	0	0	6.97691e-05	0.00254566	0	0	0.000583814	0	0	0	0	0	0	0	0	0	0	0	0.00578494	0.0102213	0	0	0	0	0	0	0	0	0	0.0408513	0	0.00242218	0.000426303	0	0	0	0.00315375	0.00017138	0	0.00087701	0	0	0	6.39182e-05
k__Bacteria;p__Actinobacteria	0.0170074	0.0170836	0.00279702	0.0498563	0.0409274	0.0943514	0.011174	0.0159073	0.0119646	0.0130485	0.00174457	0.00729767	0.00943949	0.0087577	0.00343511	0.00348574	0.000423131	0.0026046	0.00825375	0.0496809	0.0011029	0.0129056	0.00117887	0.0156194	0.00218319	0.00105788	0.00305842	0.0127054	0.00099101	0.012139	0.00847194	0.00432924	0.0423158	0.0110199	0.0298434	0.00241736	0.0455728	0.00580838	0.0168451	0.00110834	0.0132123	0.0100394	0.00759783	0.00340917	0.0702861	0.00696643	0.0119115	0.0097438	0.000287632
k__Bacteria;p__Bacteroidetes	0.408005	0.497773	0.410762	0.435541	0.47976	0.417209	0.350306	0.45315	0.29727	0.23402	0.636912	0.526892	0.3906	0.332598	0.474618	0.51159	0.78237	0.448748	0.286016	0.354754	0.405978	0.589919	0.307058	0.307542	0.314578	0.246184	0.444133	0.140957	0.480711	0.549239	0.701489	0.460075	0.190421	0.240522	0.363307	0.374744	0.029425	0.186881	0.60688	0.202217	0.42453	0.331406	0.441645	0.219022	0.439507	0.569808	0.525099	0.508798	0.614669
k__Bacteria;p__Cyanobacteria	0.00113969	0	0	0	0	0	0	0	0	0	0.000218071	0	0	0	0	0	0	0	0.000409277	0	0	0	0	0	0.00396944	0.00317364	0	0	0	0.000354054	0	0.000267237	0	0	4.89237e-05	0.00751485	0	0.000213151	0	0	0	0.000525624	0	0.00013915	0.000793485	0	0	0	0.000447427
k__Bacteria;p__Firmicutes	0.534276	0.467571	0.55028	0.490677	0.449348	0.483456	0.622254	0.526338	0.68351	0.727346	0.354656	0.449683	0.598333	0.652676	0.517048	0.467089	0.189939	0.486641	0.684857	0.591494	0.55123	0.380436	0.690192	0.622894	0.635705	0.730165	0.542767	0.845008	0.490621	0.415457	0.275338	0.4279	0.753206	0.70857	0.5591	0.606443	0.915583	0.58169	0.342686	0.622001	0.561858	0.641367	0.528706	0.760802	0.465901	0.363924	0.445169	0.394566	0.350623
k__Bacteria;p__Proteobacteria	0.0215267	0.00934945	0.0015983	0.00294059	0.0267571	0.00498408	0.00292315	0.00446522	0.00203653	0.0183361	0.000290761	0.0151062	0.000846299	0.00441129	0.00489822	0.0153953	0.0272685	0.0038649	0.00525239	0.0040713	0.0416896	0.00561115	0.00157183	0.0480874	0.00863352	0.000151126	0.00723825	0.00113085	0.00389325	0.0113803	0.0147013	0.0803848	0.0029708	0.00107804	0.00577299	0.00115613	0.000448551	0.224555	0.0161855	0.174619	6.67289e-05	0.0102497	0.00325621	0.00153065	0.00567968	0.00736945	0.0112025	0.000687797	0.00543305
k__Bacteria;p__Tenericutes	0.00366701	0.00014685	0	0	0.000974461	0	0	0	0.00267295	0	0	0.00043786	0.000716099	0	0	0.000232383	0	0	0.000341064	0	0	0	0	7.23118e-05	0.0052595	0	0	0	0	0	0	0.013736	0	0	0.0010274	0.000157654	0	0	0.0132934	0	0	0	0.0173093	0.0101579	0	0	0	0	3.19591e-05
k__Bacteria;p__Verrucomicrobia	0.0124648	0.00611875	0.0340304	0.0209851	0.00182711	0	0.0133428	6.97691e-05	0	0.00724916	0.00617867	0	6.50999e-05	0.00155693	0	0.00220763	0	0.0581415	0.0148704	0	0	0.0111288	0	0	0.0194502	0.0192686	0.00280355	0.000199561	0.0237842	0.0114309	0	0.0133084	0.0110862	0.0388094	4.89237e-05	0.0075674	0.00654885	0.000426303	0.0041098	5.5417e-05	0.000333645	0.00325887	0.00131391	0.00493982	0.0169555	0.0519316	0.00661751	0.0862039	0.0284436
Class
k__Archaea;p__Euryarchaeota;c__Methanobacteria	0.00191288	0.001958	0.000532765	0	0.000406025	0	0	6.97691e-05	0.00254566	0	0	0.000583814	0	0	0	0	0	0	0	0	0	0	0	0.00578494	0.0102213	0	0	0	0	0	0	0	0	0	0.0408513	0	0.00242218	0.000426303	0	0	0	0.00315375	0.00017138	0	0.00087701	0	0	0	6.39182e-05
k__Bacteria;p__Actinobacteria;c__Actinobacteria	0.0136333	0.0142934	0.00246404	0.0447771	0.0387348	0.0867368	0.00348892	0.0148608	0.00820976	0.00980768	0.000218071	0.00452456	0.000520799	0.0062277	0.00305344	0.00191716	0.000188058	0.000168039	0.00388813	0.0212918	5.5145e-05	0.00715421	0.00102169	0.0120761	0.000595415	0.00105788	0.00265063	0.00977849	0	0.00146679	0.00510808	0.00288616	0.0338381	0.0110199	0.0026908	0.0017342	0.0430609	0.00154535	0.0160333	0.00110834	0.00940878	0.00967148	0.00525564	0.00229597	0.068365	0.00541194	0.0051522	0.00223534	0.000127836
k__Bacteria;p__Actinobacteria;c__Coriobacteriia	0.00337414	0.00279015	0.000332978	0.0050792	0.00219254	0.00761456	0.00768505	0.00104654	0.00375485	0.0032408	0.0015265	0.00277312	0.00891869	0.00253	0.000381679	0.00156858	0.000235073	0.00243657	0.00436562	0.0283891	0.00104776	0.00575143	0.000157183	0.00354328	0.00158777	0	0.000407789	0.00292689	0.00099101	0.0106722	0.00336386	0.00144308	0.00847765	0	0.0271526	0.000683168	0.00251189	0.00426303	0.000811812	0	0.00380355	0.000367937	0.00234219	0.0011132	0.00192107	0.00155449	0.00675931	0.00750845	0.000159795
k__Bacteria;p__Bacteroidetes;c__Bacteroidia	0.408005	0.497773	0.410762	0.435541	0.47976	0.417209	0.350306	0.45315	0.29727	0.23402	0.636912	0.526892	0.3906	0.332598	0.474618	0.51159	0.78237	0.448748	0.286016	0.354754	0.405978	0.589919	0.307058	0.307542	0.314578	0.246184	0.444133	0.140957	0.480711	0.549239	0.701489	0.460075	0.190421	0.240522	0.363307	0.374744	0.029425	0.186881	0.60688	0.202217	0.42453	0.331406	0.441645	0.219022	0.439507	0.569808	0.525099	0.508798	0.614669
k__Bacteria;p__Cyanobacteria;c__4C0d-2	0.00113969	0	0	0	0	0	0	0	0	0	0.000218071	0	0	0	0	0	0	0	0.000409277	0	0	0	0	0	0.00396944	0.00317364	0	0	0	0.000354054	0	0.000267237	0	0	4.89237e-05	0.00751485	0	0.000213151	0	0	0	0.000525624	0	0.00013915	0.000793485	0	0	0	0.000447427
k__Bacteria;p__Firmicutes;c__Bacilli	0.00308973	0.00161535	0.00106553	0.000200495	0.00101506	0.00041534	0.000282885	0.000976767	0.000318208	0.000554347	0.000290761	0.00510837	0	6.48719e-05	0	0.00191716	0.000376117	0	0.0506139	0.00517165	0	0.000140279	0.000392958	7.23118e-05	0.000496179	0.00105788	0.00056071	0.0185592	0.0748213	0.000252896	0.00068523	0.00154997	0.00420259	0.0206025	0.000587084	0.00441431	0	0.0206224	0.000253691	0.00310335	0.00146804	0.00021025	0.0377035	0	8.35247e-05	0.000172722	0.002647	0.00137559	0.000415468
k__Bacteria;p__Firmicutes;c__Clostridia	0.518603	0.463312	0.548948	0.486467	0.434975	0.48221	0.613343	0.473941	0.674155	0.705386	0.350949	0.438663	0.580301	0.611742	0.51126	0.45332	0.153973	0.485465	0.634038	0.583517	0.544006	0.374451	0.687441	0.606262	0.625285	0.722533	0.527526	0.720415	0.412897	0.404633	0.262381	0.42496	0.740164	0.684135	0.529599	0.592517	0.911366	0.558936	0.341215	0.616958	0.558455	0.634113	0.475007	0.752244	0.465316	0.359491	0.434723	0.318278	0.302525
k__Bacteria;p__Firmicutes;c__Erysipelotrichi	0.0125838	0.0026433	0.000266383	0.00400989	0.0133582	0.00083068	0.00862801	0.0514198	0.0090371	0.0214063	0.00341644	0.00591111	0.0180327	0.0408693	0.0057888	0.0118515	0.03559	0.00117627	0.000204638	0.0028059	0.007224	0.00584495	0.00235775	0.0165594	0.00992359	0.00657398	0.0146804	0.106033	0.00290224	0.010571	0.0122718	0.00138963	0.00883994	0.00383302	0.0289139	0.0095118	0.00421638	0.00213151	0.00121772	0.0019396	0.00193514	0.00704336	0.0159954	0.00855771	0.000501148	0.00426046	0.00779921	0.0749126	0.047683
k__Bacteria;p__Proteobacteria;c__Betaproteobacteria	0.00616283	0.00807675	0.000332978	0.000200495	0.0224938	0.00276893	0.002876	0.000209307	0.0015274	0.00622575	0.000290761	0.000510837	0.000650999	0.00389231	0.000508906	0.00092953	0.019511	0.00226853	0.00429741	0.00121039	0.0416345	0.000654634	0.000628733	0.00159086	0.00545797	0	0.0027016	0	0.000495505	0.0112791	0.0142652	0.00368787	0.000579668	0.000119782	0	0.000262757	0	0.00463604	0.0146634	0.00188418	6.67289e-05	0.00688568	0.00205656	0.0002783	0.00192107	0.000172722	0.00732653	0.000114633	0.000255673
k__Bacteria;p__Proteobacteria;c__Deltaproteobacteria	0.00166198	0.000979	0	0.00153712	0.0032076	0.00214592	0	0.00313961	0.000381849	0.000255853	0	0	0	0	0.00407125	0.000522861	0.00239774	0.00159637	0.000136426	0	0	0.00486299	0	0.00282016	0.000396944	0	0.0034662	0.000931285	0.000353932	5.05791e-05	0	0.000160342	0	0.000958256	0.00572407	0.000683168	0	0.00207823	0.00147141	0	0	0.00215506	0.000685518	0	0.00300689	0.00708158	0.0036869	0.000573164	0.00147012
k__Bacteria;p__Proteobacteria;c__Gammaproteobacteria	0.0137019	0.0002937	0.00126532	0.00120297	0.00105567	6.92233e-05	4.71476e-05	0.00111631	0.000127283	0.0118545	0	0.0145953	0.0001953	0.000518975	0.000318066	0.013943	0.00535966	0	0.000818554	0.00286092	5.5145e-05	9.35191e-05	0.0009431	0.0436763	0.0027786	0.000151126	0.00107045	0.000199561	0.00304382	5.05791e-05	0.000436056	0.0765366	0.00239113	0	4.89237e-05	0.000210205	0.000448551	0.217841	5.07382e-05	0.172735	0	0.00120894	0.000514139	0.00125235	0.000751723	0.000115148	0.000189072	0	0.00370725
k__Bacteria;p__Tenericutes;c__Mollicutes	0.00306249	0	0	0	0	0	0	0	0.000636416	0	0	0.00043786	0	0	0	0.000232383	0	0	0	0	0	0	0	0	0.0052595	0	0	0	0	0	0	0.0134153	0	0	0	5.25514e-05	0	0	0	0	0	0	0.0173093	0.00925346	0	0	0	0	0
k__Bacteria;p__Tenericutes;c__RF3	0.000604513	0.00014685	0	0	0.000974461	0	0	0	0.00203653	0	0	0	0.000716099	0	0	0	0	0	0.000341064	0	0	0	0	7.23118e-05	0	0	0	0	0	0	0	0.000320684	0	0	0.0010274	0.000105103	0	0	0.0132934	0	0	0	0	0.000904474	0	0	0	0	3.19591e-05
k__Bacteria;p__Verrucomicrobia;c__Verrucomicrobiae	0.0124648	0.00611875	0.0340304	0.0209851	0.00182711	0	0.0133428	6.97691e-05	0	0.00724916	0.00617867	0	6.50999e-05	0.00155693	0	0.00220763	0	0.0581415	0.0148704	0	0	0.0111288	0	0	0.0194502	0.0192686	0.00280355	0.000199561	0.0237842	0.0114309	0	0.0133084	0.0110862	0.0388094	4.89237e-05	0.0075674	0.00654885	0.000426303	0.0041098	5.5417e-05	0.000333645	0.00325887	0.00131391	0.00493982	0.0169555	0.0519316	0.00661751	0.0862039	0.0284436
Order
k__Archaea;p__Euryarchaeota;c__Methanobacteria;o__Methanobacteriales	0.00191288	0.001958	0.000532765	0	0.000406025	0	0	6.97691e-05	0.00254566	0	0	0.000583814	0	0	0	0	0	0	0	0	0	0	0	0.00578494	0.0102213	0	0	0	0	0	0	0	0	0	0.0408513	0	0.00242218	0.000426303	0	0	0	0.00315375	0.00017138	0	0.00087701	0	0	0	6.39182e-05
k__Bacteria;p__Actinobacteria;c__Actinobacteria;o__Bifidobacteriales	0.0136333	0.0142934	0.00246404	0.0447771	0.0387348	0.0867368	0.00348892	0.0148608	0.00820976	0.00980768	0.000218071	0.00452456	0.000520799	0.0062277	0.00305344	0.00191716	0.000188058	0.000168039	0.00388813	0.0212918	5.5145e-05	0.00715421	0.00102169	0.0120761	0.000595415	0.00105788	0.00265063	0.00977849	0	0.00146679	0.00510808	0.00288616	0.0338381	0.0110199	0.0026908	0.0017342	0.0430609	0.00154535	0.0160333	0.00110834	0.00940878	0.00967148	0.00525564	0.00229597	0.068365	0.00541194	0.0051522	0.00223534	0.000127836
k__Bacteria;p__Actinobacteria;c__Coriobacteriia;o__Coriobacteriales	0.00337414	0.00279015	0.000332978	0.0050792	0.00219254	0.00761456	0.00768505	0.00104654	0.00375485	0.0032408	0.0015265	0.00277312	0.00891869	0.00253	0.000381679	0.00156858	0.000235073	0.00243657	0.00436562	0.0283891	0.00104776	0.00575143	0.000157183	0.00354328	0.00158777	0	0.000407789	0.00292689	0.00099101	0.0106722	0.00336386	0.00144308	0.00847765	0	0.0271526	0.000683168	0.00251189	0.00426303	0.000811812	0	0.00380355	0.000367937	0.00234219	0.0011132	0.00192107	0.00155449	0.00675931	0.00750845	0.000159795
k__Bacteria;p__Bacteroidetes;c__Bacteroidia;o__Bacteroidales	0.408005	0.497773	0.410762	0.435541	0.47976	0.417209	0.350306	0.45315	0.29727	0.23402	0.636912	0.526892	0.3906	0.332598	0.474618	0.51159	0.78237	0.448748	0.286016	0.354754	0.405978	0.589919	0.307058	0.307542	0.314578	0.246184	0.444133	0.140957	0.480711	0.549239	0.701489	0.460075	0.190421	0.240522	0.363307	0.374744	0.029425	0.186881	0.60688	0.202217	0.42453	0.331406	0.441645	0.219022	0.439507	0.569808	0.525099	0.508798	0.614669
k__Bacteria;p__Cyanobacteria;c__4C0d-2;o__YS2	0.00113969	0	0	0	0	0	0	0	0	0	0.000218071	0	0	0	0	0	0	0	0.000409277	0	0	0	0	0	0.00396944	0.00317364	0	0	0	0.000354054	0	0.000267237	0	0	4.89237e-05	0.00751485	0	0.000213151	0	0	0	0.000525624	0	0.00013915	0.000793485	0	0	0	0.000447427
k__Bacteria;p__Firmicutes;c__Bacilli;o__Lactobacillales	0.00308973	0.00161535	0.00106553	0.000200495	0.00101506	0.00041534	0.000282885	0.000976767	0.000318208	0.000554347	0.000290761	0.00510837	0	6.48719e-05	0	0.00191716	0.000376117	0	0.0506139	0.00517165	0	0.000140279	0.000392958	7.23118e-05	0.000496179	0.00105788	0.00056071	0.0185592	0.0748213	0.000252896	0.00068523	0.00154997	0.00420259	0.0206025	0.000587084	0.00441431	0	0.0206224	0.000253691	0.00310335	0.00146804	0.00021025	0.0377035	0	8.35247e-05	0.000172722	0.002647	0.00137559	0.000415468
k__Bacteria;p__Firmicutes;c__Clostridia;o__Clostridiales	0.518419	0.462627	0.548482	0.486467	0.43461	0.48221	0.613343	0.473941	0.673391	0.705386	0.350949	0.438663	0.580301	0.611742	0.51126	0.45332	0.153973	0.485465	0.633697	0.583517	0.544006	0.374451	0.687362	0.606262	0.625186	0.721928	0.527526	0.720415	0.412897	0.40438	0.262381	0.424853	0.740019	0.684135	0.528963	0.592359	0.911007	0.558936	0.341113	0.616958	0.558455	0.634113	0.47455	0.752244	0.465275	0.359491	0.434723	0.318278	0.302525
k__Bacteria;p__Firmicutes;c__Clostridia;o__SHA-98	0.000183839	0.0006853	0.000466169	0	0.000365423	0	0	0	0.000763699	0	0	0	0	0	0	0	0	0	0.000341064	0	0	0	7.85916e-05	0	9.92359e-05	0.000604504	0	0	0	0.000252896	0	0.000106895	0.000144917	0	0.000636008	0.000157654	0.000358841	0	0.000101476	0	0	0	0.000457012	0	4.17624e-05	0	0	0	0
k__Bacteria;p__Firmicutes;c__Erysipelotrichi;o__Erysipelotrichales	0.0125838	0.0026433	0.000266383	0.00400989	0.0133582	0.00083068	0.00862801	0.0514198	0.0090371	0.0214063	0.00341644	0.00591111	0.0180327	0.0408693	0.0057888	0.0118515	0.03559	0.00117627	0.000204638	0.0028059	0.007224	0.00584495	0.00235775	0.0165594	0.00992359	0.00657398	0.0146804	0.106033	0.00290224	0.010571	0.0122718	0.00138963	0.00883994	0.00383302	0.0289139	0.0095118	0.00421638	0.00213151	0.00121772	0.0019396	0.00193514	0.00704336	0.0159954	0.00855771	0.000501148	0.00426046	0.00779921	0.0749126	0.047683
k__Bacteria;p__Proteobacteria;c__Betaproteobacteria;o__Burkholderiales	0.00616283	0.00807675	0.000332978	0.000200495	0.0224938	0.00276893	0.002876	0.000209307	0.0015274	0.00622575	0.000290761	0.000510837	0.000650999	0.00389231	0.000508906	0.00092953	0.019511	0.00226853	0.00429741	0.00121039	0.0416345	0.000654634	0.000628733	0.00159086	0.00545797	0	0.0027016	0	0.000495505	0.0112791	0.0142652	0.00368787	0.000579668	0.000119782	0	0.000262757	0	0.00463604	0.0146634	0.00188418	6.67289e-05	0.00688568	0.00205656	0.0002783	0.00192107	0.000172722	0.00732653	0.000114633	0.000255673
k__Bacteria;p__Proteobacteria;c__Deltaproteobacteria;o__Desulfovibrionales	0.00166198	0.000979	0	0.00153712	0.0032076	0.00214592	0	0.00313961	0.000381849	0.000255853	0	0	0	0	0.00407125	0.000522861	0.00239774	0.00159637	0.000136426	0	0	0.00486299	0	0.00282016	0.000396944	0	0.0034662	0.000931285	0.000353932	5.05791e-05	0	0.000160342	0	0.000958256	0.00572407	0.000683168	0	0.00207823	0.00147141	0	0	0.00215506	0.000685518	0	0.00300689	0.00708158	0.0036869	0.000573164	0.00147012
k__Bacteria;p__Proteobacteria;c__Gammaproteobacteria;o__Enterobacteriales	0.0119896	0	0.000599361	0.00120297	0.00105567	6.92233e-05	4.71476e-05	0.00111631	0.000127283	0	0	0.00919507	0	0.000129744	0.000318066	5.80956e-05	0.00488952	0	6.82128e-05	0.00286092	5.5145e-05	9.35191e-05	0	0.043604	0.000893123	0	0.00107045	0	0.000566291	5.05791e-05	0.000436056	0.0696419	0.00239113	0	4.89237e-05	0	0.000448551	0.195993	0	0.172513	0	0	0.000342759	6.95749e-05	0.000668198	0	9.45358e-05	0	3.19591e-05
k__Bacteria;p__Proteobacteria;c__Gammaproteobacteria;o__Pasteurellales	0.00171225	0.0002937	0.000665956	0	0	0	0	0	0	0.0118545	0	0.00540028	0.0001953	0.000389231	0	0.0138849	0.000470146	0	0.000750341	0	0	0	0.0009431	7.23118e-05	0.00188548	0.000151126	0	0.000199561	0.00247753	0	0	0.00689471	0	0	0	0.000210205	0	0.021848	5.07382e-05	0.000221668	0	0.00120894	0.00017138	0.00118277	8.35247e-05	0.000115148	9.45358e-05	0	0.0036753
k__Bacteria;p__Tenericutes;c__Mollicutes;o__RF39	0.00306249	0	0	0	0	0	0	0	0.000636416	0	0	0.00043786	0	0	0	0.000232383	0	0	0	0	0	0	0	0	0.0052595	0	0	0	0	0	0	0.0134153	0	0	0	5.25514e-05	0	0	0	0	0	0	0.0173093	0.00925346	0	0	0	0	0
k__Bacteria;p__Tenericutes;c__RF3;o__ML615J-28	0.000604513	0.00014685	0	0	0.000974461	0	0	0	0.00203653	0	0	0	0.000716099	0	0	0	0	0	0.000341064	0	0	0	0	7.23118e-05	0	0	0	0	0	0	0	0.000320684	0	0	0.0010274	0.000105103	0	0	0.0132934	0	0	0	0	0.000904474	0	0	0	0	3.19591e-05
k__Bacteria;p__Verrucomicrobia;c__Verrucomicrobiae;o__Verrucomicrobiales	0.0124648	0.00611875	0.0340304	0.0209851	0.00182711	0	0.0133428	6.97691e-05	0	0.00724916	0.00617867	0	6.50999e-05	0.00155693	0	0.00220763	0	0.0581415	0.0148704	0	0	0.0111288	0	0	0.0194502	0.0192686	0.00280355	0.000199561	0.0237842	0.0114309	0	0.0133084	0.0110862	0.0388094	4.89237e-05	0.0075674	0.00654885	0.000426303	0.0041098	5.5417e-05	0.000333645	0.00325887	0.00131391	0.00493982	0.0169555	0.0519316	0.00661751	0.0862039	0.0284436
Family
k__Archaea;p__Euryarchaeota;c__Methanobacteria;o__Methanobacteriales;f__Methanobacteriaceae	0.00191288	0.001958	0.000532765	0	0.000406025	0	0	6.97691e-05	0.00254566	0	0	0.000583814	0	0	0	0	0	0	0	0	0	0	0	0.00578494	0.0102213	0	0	0	0	0	0	0	0	0	0.0408513	0	0.00242218	0.000426303	0	0	0	0.00315375	0.00017138	0	0.00087701	0	0	0	6.39182e-05
k__Bacteria;p__Actinobacteria;c__Actinobacteria;o__Bifidobacteriales;f__Bifidobacteriaceae	0.0136333	0.0142934	0.00246404	0.0447771	0.0387348	0.0867368	0.00348892	0.0148608	0.00820976	0.00980768	0.000218071	0.00452456	0.000520799	0.0062277	0.00305344	0.00191716	0.000188058	0.000168039	0.00388813	0.0212918	5.5145e-05	0.00715421	0.00102169	0.0120761	0.000595415	0.00105788	0.00265063	0.00977849	0	0.00146679	0.00510808	0.00288616	0.0338381	0.0110199	0.0026908	0.0017342	0.0430609	0.00154535	0.0160333	0.00110834	0.00940878	0.00967148	0.00525564	0.00229597	0.068365	0.00541194	0.0051522	0.00223534	0.000127836
k__Bacteria;p__Actinobacteria;c__Coriobacteriia;o__Coriobacteriales;f__Coriobacteriaceae	0.00337414	0.00279015	0.000332978	0.0050792	0.00219254	0.00761456	0.00768505	0.00104654	0.00375485	0.0032408	0.0015265	0.00277312	0.00891869	0.00253	0.000381679	0.00156858	0.000235073	0.00243657	0.00436562	0.0283891	0.00104776	0.00575143	0.000157183	0.00354328	0.00158777	0	0.000407789	0.00292689	0.00099101	0.0106722	0.00336386	0.00144308	0.00847765	0	0.0271526	0.000683168	0.00251189	0.00426303	0.000811812	0	0.00380355	0.000367937	0.00234219	0.0011132	0.00192107	0.00155449	0.00675931	0.00750845	0.000159795
k__Bacteria;p__Bacteroidetes;c__Bacteroidia;o__Bacteroidales;f__unclassified	0.00574867	4.895e-05	0	0.115151	0	0.000138447	0	0	0	4.26421e-05	0.000145381	0	0	6.48719e-05	0	0	0	0	0	0	0	0	0	0	0.177533	0	0	0	0	0	0	0	0	0	0	0	0	0	0	0	0.000133458	0	0	0	0	0	0	0	0
k__Bacteria;p__Bacteroidetes;c__Bacteroidia;o__Bacteroidales;f__Bacteroidaceae	0.283203	0.28626	0.330714	0.229499	0.313411	0.286654	0.292079	0.358683	0.256857	0.185664	0.08214	0.006276	0.167697	0.26831	0.437341	0.139546	0.738975	0.37792	0.15573	0.305018	0.403165	0.307958	0.245756	0.276303	0.0870299	0.209234	0.352737	0.114615	0.397466	0.391988	0.599826	0.264939	0.11789	0.0640235	0.180333	0.173787	0.0165067	0.142705	0.0597696	0.194237	0.392433	0.25251	0.325678	0.0426494	0.180622	0.504059	0.359331	0.470912	0.530169
k__Bacteria;p__Bacteroidetes;c__Bacteroidia;o__Bacteroidales;f__Porphyromonadaceae	0.0273375	0.060747	0.0225759	0.0390296	0.0769012	0.0820989	0.00678925	0.0647457	0	0.0255426	0.0220978	7.29767e-05	0.1011	0.0390529	0.0293893	0.0116191	0.0415139	0.0188204	0.0342428	0.0139195	0.00022058	0.142009	0.0205124	0.0121484	0.012206	0	0.0264553	0.0109759	0.0276775	0.0889687	0.000124587	0.0272582	0.00731831	0.081332	0.000146771	0.0168164	0.00233247	0.0290952	0.00918362	5.5417e-05	0.0106099	0.0444678	0.0438161	0.00375704	0.0091042	0	0.0399414	0.0247034	0.0147331
k__Bacteria;p__Bacteroidetes;c__Bacteroidia;o__Bacteroidales;f__Prevotellaceae	0.0263969	0	6.65956e-05	0	0	6.92233e-05	4.71476e-05	0	0.000127283	0.000298495	0.506869	0.512005	0.11067	0	6.36132e-05	0.336025	4.70146e-05	0	6.82128e-05	0	5.5145e-05	0.00397456	0	0	0	0	0	0.000465642	7.07864e-05	5.05791e-05	0	5.34474e-05	7.24585e-05	0	0	0	0	5.32879e-05	0.520371	0	0	0	0.000114253	0.137132	0.231155	0	0	0	3.19591e-05
k__Bacteria;p__Bacteroidetes;c__Bacteroidia;o__Bacteroidales;f__Rikenellaceae	0.0276261	0.0116012	0.0131193	0.00601484	0.041374	0.0122525	0.0458746	0.0158376	0.032139	0.0105326	0.015265	0.000729767	0.00846299	0.00823873	0.00648855	0.00546099	0.000141044	0.00201647	0.0579127	0.0212368	0.00231609	0.0876274	0.00723043	0.00831586	0.0133968	0.0166994	0.00632073	0.000997805	0.0164225	0.0356077	0.0370024	0.0193479	0.0650677	0.0951668	0.182485	0.0119292	0.00636943	0.01167	0.0151707	0.00448878	0.00947551	0.010565	0.0183376	0.0135671	0.00935477	0.0630434	0.0528928	0.0126096	0.0533397
k__Bacteria;p__Bacteroidetes;c__Bacteroidia;o__Bacteroidales;f__S24-7	0.0182014	0.129424	0.0201785	0.00855443	0.0148605	6.92233e-05	9.42951e-05	6.97691e-05	6.36416e-05	0.000213211	0.00886821	0.00065679	0	0	0	0.0137687	0	0.00529323	0.000136426	0.000110035	5.5145e-05	0.000140279	0.000235775	0.00867742	0	0.000151126	5.09736e-05	0.00292689	0	0.0299428	0.0609855	0.130625	7.24585e-05	0	0.000293542	0.145935	0.00367812	5.32879e-05	0.0017251	0.000110834	6.67289e-05	0.0191853	0	0	4.17624e-05	0.000115148	0.000141804	5.73164e-05	0.00102269
k__Bacteria;p__Bacteroidetes;c__Bacteroidia;o__Bacteroidales;f__[Barnesiellaceae]	0.00934693	0.0080278	0.00126532	0.0150371	0.00255796	0.0283816	0.0048562	6.97691e-05	0.00267295	0.0106605	0.000944973	0.00255419	0.0001302	0	0	0.00092953	4.70146e-05	0.000840195	0.0377217	0	0.000165435	0.0408211	0.0163471	0.000650806	0.0091297	0.0159438	0.0239066	0.00106433	0.0383662	0.00207374	0.00211798	0.0124532	0	0	0	0.0110358	8.97102e-05	0	0.000101476	0.0032696	0.00593888	0.00115637	0.0125678	0.0167676	4.17624e-05	0	0.0616846	0	0.00402685
k__Bacteria;p__Bacteroidetes;c__Bacteroidia;o__Bacteroidales;f__[Odoribacteraceae]	0.00267465	0.0016643	0.0100559	0.00541335	0.00381664	0.00193825	0.000518623	0.0137445	0.00540953	0.00106605	0.000581522	0.00167846	0.0025389	0.00220564	0.00133588	0.00424098	0.00164551	0.0026046	0	0.0059419	0	0.000654634	0.00180761	0.00144624	0.00674804	0.00415596	0.00249771	6.65203e-05	0.000707864	0.00060695	0.00137046	0.00539818	0	0	4.89237e-05	0.00262757	0.000448551	0.00330385	0.000558121	5.5417e-05	6.67289e-05	0.00352168	0.00942588	0.00125235	0.000208812	0.00259082	0.00978446	0.000515848	0.000798977
k__Bacteria;p__Bacteroidetes;c__Bacteroidia;o__Bacteroidales;f__[Paraprevotellaceae]	0.00747042	0	0.0127864	0.0168415	0.0268383	0.00560709	4.71476e-05	0	0	0	0	0.00291907	0	0.0147259	0	0	0	0.0412536	0.000204638	0.00852773	0	0.00673338	0.0151682	0	0.00853429	0	0.0321643	0.00984501	0	0	6.22937e-05	0	0	0	0	0.0126123	0	0	0	0	0.00580542	0	0.0317052	0.00389619	0.00897891	0	0.0013235	0	0.0105465
k__Bacteria;p__Cyanobacteria;c__4C0d-2;o__YS2;f__unclassified	0.00113969	0	0	0	0	0	0	0	0	0	0.000218071	0	0	0	0	0	0	0	0.000409277	0	0	0	0	0	0.00396944	0.00317364	0	0	0	0.000354054	0	0.000267237	0	0	4.89237e-05	0.00751485	0	0.000213151	0	0	0	0.000525624	0	0.00013915	0.000793485	0	0	0	0.000447427
k__Bacteria;p__Firmicutes;c__Bacilli;o__Lactobacillales;f__Streptococcaceae	0.00308973	0.00161535	0.00106553	0.000200495	0.00101506	0.00041534	0.000282885	0.000976767	0.000318208	0.000554347	0.000290761	0.00510837	0	6.48719e-05	0	0.00191716	0.000376117	0	0.0506139	0.00517165	0	0.000140279	0.000392958	7.23118e-05	0.000496179	0.00105788	0.00056071	0.0185592	0.0748213	0.000252896	0.00068523	0.00154997	0.00420259	0.0206025	0.000587084	0.00441431	0	0.0206224	0.000253691	0.00310335	0.00146804	0.00021025	0.0377035	0	8.35247e-05	0.000172722	0.002647	0.00137559	0.000415468
k__Bacteria;p__Firmicutes;c__Clostridia;o__Clostridiales;f__unclassified	0.0953391	0.0788585	0.125599	0.119896	0.0717041	0.0641008	0.0394154	0.0661411	0.0897983	0.121232	0.0527731	0.130263	0.142243	0.129355	0.0258906	0.0242259	0.0118947	0.01714	0.0849932	0.148382	0.0858608	0.0622837	0.122839	0.140068	0.137442	0.20742	0.0528596	0.0989822	0.0465067	0.0514896	0.00766212	0.0882416	0.0849214	0.111936	0.121526	0.122392	0.364224	0.113397	0.0339946	0.230646	0.0671293	0.132142	0.0680948	0.0514158	0.0477762	0.0523922	0.0778975	0.0766894	0.0873442
k__Bacteria;p__Firmicutes;c__Clostridia;o__Clostridiales;f__Christensenellaceae	0.00235288	0.0112585	0.00339638	0.000400989	4.06025e-05	0.000138447	0.000801509	0	0.00140011	0	0.000218071	0.00102167	0.000585899	0.000129744	6.36132e-05	0.000522861	0	0	0.0388131	0.000165053	0.00022058	0.00692042	0.000157183	0.00535107	0.000992359	0.000604504	0.000764604	0	0	0.000252896	0.00155734	0.000106895	0.00289834	0.00347368	0.00807241	0.000105103	0.00242218	0.000159864	0.000202953	0	0.000200187	0.00105125	0.00017138	0.0235163	0.00363333	0.000115148	0.000519947	0.000917063	0.00782998
k__Bacteria;p__Firmicutes;c__Clostridia;o__Clostridiales;f__Clostridiaceae	0.0231621	0.0141466	0.0344965	0.0384281	0.00576556	0.0175827	0.0206978	0.0142329	0.0141284	0.0737282	0.0200625	0.0456105	0.0158193	0.0127149	0.0383588	0.0447917	0.00822755	0.00151235	0.018281	0.00808759	0.0726812	0.0122978	0.0391386	0.0358667	0.0488241	0.0343056	0.0640228	0.0209539	0.0138741	0.0164382	0.00205569	0.0177445	0.0608652	0.0432413	0.0241194	0.0548111	0.0165067	0.029255	0.0147141	0.0215572	0.0140798	0.0569777	0.0422165	0.0240729	0.0147004	0.0024181	0.0129514	0.0052158	0.00501758
k__Bacteria;p__Firmicutes;c__Clostridia;o__Clostridiales;f__Lachnospiraceae	0.157098	0.0991727	0.170152	0.145693	0.124609	0.117818	0.157001	0.297286	0.173041	0.242207	0.181798	0.0946508	0.255582	0.298086	0.109987	0.156335	0.0757405	0.229961	0.172851	0.182713	0.252509	0.14762	0.185869	0.152506	0.171678	0.194575	0.226782	0.479612	0.224393	0.211977	0.0397434	0.115232	0.198102	0.267653	0.143933	0.216722	0.393738	0.202494	0.0553047	0.192075	0.178967	0.178502	0.184062	0.104432	0.0790979	0.14215	0.0980809	0.129478	0.0828699
k__Bacteria;p__Firmicutes;c__Clostridia;o__Clostridiales;f__Peptococcaceae	0.000178332	0	0	0	4.06025e-05	0	0.00216879	0	0.000509133	0	0	0	0	0	0	0	0	0	0.000136426	0	0	0	0	0	0	0.000226689	0	0	0.000637078	0.00055637	0	5.34474e-05	0	0	0.000342466	0	0	0	0.000456644	0	0.000333645	0	0	0.00243512	0.000459386	0	0	0	0
k__Bacteria;p__Firmicutes;c__Clostridia;o__Clostridiales;f__Peptostreptococcaceae	0.00739739	0.01865	0.0237746	0.00875493	0.000365423	0.00290738	0	0.00516291	0.0103099	0.0157349	0.000726903	0.0232796	0.0016926	0.000194616	0.0014631	0.0551908	0.00136342	0.0034448	0.00818554	0.00143046	0.00104776	0.000794913	0.0213769	0	0.00148854	0.0081608	0.00112142	0.000931285	0.000283146	0.000101158	0.00224257	0.0314805	0.0111586	0.0019764	0.00136986	0.0335803	0.00681798	0.0156133	0.00208027	0.00892214	0.0268918	0.00473062	0.00319909	0.00925346	0.00476091	0	0.00155984	0.00303777	0.00409076
k__Bacteria;p__Firmicutes;c__Clostridia;o__Clostridiales;f__Ruminococcaceae	0.195797	0.17343	0.170218	0.15124	0.205652	0.224422	0.38562	0.0423498	0.37294	0.25129	0.0728356	0.0913669	0.154873	0.157055	0.21056	0.114274	0.0447109	0.204503	0.168895	0.2182	0.117679	0.140232	0.191135	0.252947	0.258509	0.269231	0.175706	0.1059	0.112692	0.121289	0.0722606	0.121913	0.298529	0.163982	0.22862	0.154921	0.12685	0.119471	0.153027	0.163092	0.17116	0.247201	0.173208	0.377722	0.24857	0.152053	0.229769	0.102826	0.102237
k__Bacteria;p__Firmicutes;c__Clostridia;o__Clostridiales;f__Veillonellaceae	0.0362376	0.0659357	0.0208444	0.0191138	0.0250112	0.0552402	0.0018859	0.0487686	0.0112646	0.00119398	0.0223886	0.0522513	0.00800729	0.0142069	0.124936	0.057689	0.00827457	0.0289027	0.140996	0.0241527	0.01329	0.00303937	0.124489	0.0180056	0.00625186	0.00740517	0.00509736	0.0140358	0.0127416	0.000404633	0.136859	0.0500267	0.0833273	0.0891178	0.000146771	0.00804036	8.97102e-05	0.0748694	0.0811812	0.000665004	0.0992927	0.011774	0.00228506	0.159396	0.0662769	0.00886637	0.0103517	0.000114633	0.00936401
k__Bacteria;p__Firmicutes;c__Clostridia;o__Clostridiales;f__[Mogibacteriaceae]	0.000855936	0.0011748	0	0.00294059	0.00142109	0	0.005752	0	0	0	0.000145381	0.00021893	0.0014973	0	0	0.000290478	0.00376117	0	0.000545703	0.000385123	0.000716885	0.00126251	0.00235775	0.00151855	0	0	0.00117239	0	0.00176966	0.00187143	0	5.34474e-05	0.000217376	0.00275499	0.000831703	0.00178675	0.000358841	0.00367686	0.000152215	0	0.000400374	0.00173456	0.00131391	0	0	0.00149692	0.00359236	0	0.00377117
k_Bacteria|p_Firmicutes|c_Clostridia|o_Clostridiales|f_[Tissierellaceae]	3.76573e-05	0	0	0.000143726	0	0.00281363	0	0	0	0	0	0	0	0	0	0	0	0	0	0	0	0.000392465	0	0	0	0.000348884	0	0	0	0	0	0	0.000234274	0	0	0	0	0	0	0	0	0	0	0	0	0	0	0.000559227	0
k__Bacteria;p__Firmicutes;c__Clostridia;o__SHA-98;f__unclassified	0.000183839	0.0006853	0.000466169	0	0.000365423	0	0	0	0.000763699	0	0	0	0	0	0	0	0	0	0.000341064	0	0	0	7.85916e-05	0	9.92359e-05	0.000604504	0	0	0	0.000252896	0	0.000106895	0.000144917	0	0.000636008	0.000157654	0.000358841	0	0.000101476	0	0	0	0.000457012	0	4.17624e-05	0	0	0	0
k__Bacteria;p__Firmicutes;c__Erysipelotrichi;o__Erysipelotrichales;f__Erysipelotrichaceae	0.0125838	0.0026433	0.000266383	0.00400989	0.0133582	0.00083068	0.00862801	0.0514198	0.0090371	0.0214063	0.00341644	0.00591111	0.0180327	0.0408693	0.0057888	0.0118515	0.03559	0.00117627	0.000204638	0.0028059	0.007224	0.00584495	0.00235775	0.0165594	0.00992359	0.00657398	0.0146804	0.106033	0.00290224	0.010571	0.0122718	0.00138963	0.00883994	0.00383302	0.0289139	0.0095118	0.00421638	0.00213151	0.00121772	0.0019396	0.00193514	0.00704336	0.0159954	0.00855771	0.000501148	0.00426046	0.00779921	0.0749126	0.047683
k__Bacteria;p__Proteobacteria;c__Betaproteobacteria;o__Burkholderiales;f__unclassified	0.000271326	0	0	6.68315e-05	0	0	0	0.000209307	0	0	0	0.00043786	0	0	0	0	0.000423131	0	0	0.000110035	0	0	0	0.00159086	0	0	0	0	0.000141573	0	0.000249175	0.00272582	0.000217376	0	0	0	0	0.00202494	0	0.00116376	0	0	0	0	0	0	0	0	0
k__Bacteria;p__Proteobacteria;c__Betaproteobacteria;o__Burkholderiales;f__Alcaligenaceae	0.00589151	0.00807675	0.000332978	0.000133663	0.0224938	0.00276893	0.002876	0	0.0015274	0.00622575	0.000290761	7.29767e-05	0.000650999	0.00389231	0.000508906	0.00092953	0.0190879	0.00226853	0.00429741	0.00110035	0.0416345	0.000654634	0.000628733	0	0.00545797	0	0.0027016	0	0.000353932	0.0112791	0.0140161	0.000962052	0.000362293	0.000119782	0	0.000262757	0	0.00261111	0.0146634	0.000720421	6.67289e-05	0.00688568	0.00205656	0.0002783	0.00192107	0.000172722	0.00732653	0.000114633	0.000255673
k__Bacteria;p__Proteobacteria;c__Deltaproteobacteria;o__Desulfovibrionales;f__Desulfovibrionaceae	0.00166198	0.000979	0	0.00153712	0.0032076	0.00214592	0	0.00313961	0.000381849	0.000255853	0	0	0	0	0.00407125	0.000522861	0.00239774	0.00159637	0.000136426	0	0	0.00486299	0	0.00282016	0.000396944	0	0.0034662	0.000931285	0.000353932	5.05791e-05	0	0.000160342	0	0.000958256	0.00572407	0.000683168	0	0.00207823	0.00147141	0	0	0.00215506	0.000685518	0	0.00300689	0.00708158	0.0036869	0.000573164	0.00147012
k__Bacteria;p__Proteobacteria;c__Gammaproteobacteria;o__Enterobacteriales;f__Enterobacteriaceae	0.0119896	0	0.000599361	0.00120297	0.00105567	6.92233e-05	4.71476e-05	0.00111631	0.000127283	0	0	0.00919507	0	0.000129744	0.000318066	5.80956e-05	0.00488952	0	6.82128e-05	0.00286092	5.5145e-05	9.35191e-05	0	0.043604	0.000893123	0	0.00107045	0	0.000566291	5.05791e-05	0.000436056	0.0696419	0.00239113	0	4.89237e-05	0	0.000448551	0.195993	0	0.172513	0	0	0.000342759	6.95749e-05	0.000668198	0	9.45358e-05	0	3.19591e-05
k__Bacteria;p__Proteobacteria;c__Gammaproteobacteria;o__Pasteurellales;f__Pasteurellaceae	0.00171225	0.0002937	0.000665956	0	0	0	0	0	0	0.0118545	0	0.00540028	0.0001953	0.000389231	0	0.0138849	0.000470146	0	0.000750341	0	0	0	0.0009431	7.23118e-05	0.00188548	0.000151126	0	0.000199561	0.00247753	0	0	0.00689471	0	0	0	0.000210205	0	0.021848	5.07382e-05	0.000221668	0	0.00120894	0.00017138	0.00118277	8.35247e-05	0.000115148	9.45358e-05	0	0.0036753
k__Bacteria;p__Tenericutes;c__Mollicutes;o__RF39;f__unclassified	0.00306249	0	0	0	0	0	0	0	0.000636416	0	0	0.00043786	0	0	0	0.000232383	0	0	0	0	0	0	0	0	0.0052595	0	0	0	0	0	0	0.0134153	0	0	0	5.25514e-05	0	0	0	0	0	0	0.0173093	0.00925346	0	0	0	0	0
k__Bacteria;p__Tenericutes;c__RF3;o__ML615J-28;f__unclassified	0.000604513	0.00014685	0	0	0.000974461	0	0	0	0.00203653	0	0	0	0.000716099	0	0	0	0	0	0.000341064	0	0	0	0	7.23118e-05	0	0	0	0	0	0	0	0.000320684	0	0	0.0010274	0.000105103	0	0	0.0132934	0	0	0	0	0.000904474	0	0	0	0	3.19591e-05
k__Bacteria;p__Verrucomicrobia;c__Verrucomicrobiae;o__Verrucomicrobiales;f__Verrucomicrobiaceae	0.0124648	0.00611875	0.0340304	0.0209851	0.00182711	0	0.0133428	6.97691e-05	0	0.00724916	0.00617867	0	6.50999e-05	0.00155693	0	0.00220763	0	0.0581415	0.0148704	0	0	0.0111288	0	0	0.0194502	0.0192686	0.00280355	0.000199561	0.0237842	0.0114309	0	0.0133084	0.0110862	0.0388094	4.89237e-05	0.0075674	0.00654885	0.000426303	0.0041098	5.5417e-05	0.000333645	0.00325887	0.00131391	0.00493982	0.0169555	0.0519316	0.00661751	0.0862039	0.0284436
Genus
k__Archaea;p__Euryarchaeota;c__Methanobacteria;o__Methanobacteriales;f__Methanobacteriaceae;g__Methanobrevibacter	0.00191288	0.001958	0.000532765	0	0.000406025	0	0	6.97691e-05	0.00254566	0	0	0.000583814	0	0	0	0	0	0	0	0	0	0	0	0.00578494	0.0102213	0	0	0	0	0	0	0	0	0	0.0408513	0	0.00242218	0.000426303	0	0	0	0.00315375	0.00017138	0	0.00087701	0	0	0	6.39182e-05
k__Bacteria;p__Actinobacteria;c__Actinobacteria;o__Bifidobacteriales;f__Bifidobacteriaceae;g__Bifidobacterium	0.0136333	0.0142934	0.00246404	0.0447771	0.0387348	0.0867368	0.00348892	0.0148608	0.00820976	0.00980768	0.000218071	0.00452456	0.000520799	0.0062277	0.00305344	0.00191716	0.000188058	0.000168039	0.00388813	0.0212918	5.5145e-05	0.00715421	0.00102169	0.0120761	0.000595415	0.00105788	0.00265063	0.00977849	0	0.00146679	0.00510808	0.00288616	0.0338381	0.0110199	0.0026908	0.0017342	0.0430609	0.00154535	0.0160333	0.00110834	0.00940878	0.00967148	0.00525564	0.00229597	0.068365	0.00541194	0.0051522	0.00223534	0.000127836
k__Bacteria;p__Actinobacteria;c__Coriobacteriia;o__Coriobacteriales;f__Coriobacteriaceae;g__unclassified	0.00249591	0.0023496	0.000332978	0.00454454	0.0016241	0.00602243	0.00391325	0	0.00369121	0.00260117	0.00145381	0.00248121	0.00729119	0.000778463	0.000127226	0.000348574	0	0.00218451	0.00204638	0.0185409	0.00077203	0.00327317	0.000157183	0.00325403	0.00119083	0	0	0.000598683	0.000707864	0.00996409	0.000124587	0.00128274	0.00652127	0	0.0242172	0.000683168	0.00170449	0.0039433	0.000659597	0	0.00286934	0.000105125	0.00114253	0.000904474	0.000501148	0	0.0051522	0.00510116	6.39182e-05
k__Bacteria;p__Actinobacteria;c__Coriobacteriia;o__Coriobacteriales;f__Coriobacteriaceae;g__Adlercreutzia	0.00023375	0	0	0	0	0	0.00183876	0	6.36416e-05	0.000213211	0	0	0.0002604	0.000194616	0	0.000464765	0.000235073	0	0	0.000990317	5.5145e-05	0.000607874	0	0	0	0	0.000407789	0.000266081	7.07864e-05	0.000708108	0	0	0.000579668	0	0.00146771	0	0	0.000106576	0	0	0.000200187	0	0.000457012	0	0	0.000460591	0.00113443	0	9.58773e-05
k__Bacteria;p__Actinobacteria;c__Coriobacteriia;o__Coriobacteriales;f__Coriobacteriaceae;g__Collinsella	0.000644479	0.00044055	0	0.000534652	0.000568436	0.00159214	0.00193305	0.00104654	0	0.000426421	7.26903e-05	0.000291907	0.0013671	0.00155693	0.000254453	0.000755243	0	0.000252058	0.00231924	0.00885783	0.00022058	0.00187038	0	0.000289247	0.000396944	0	0	0.00206213	0.000212359	0	0.00323927	0.000160342	0.00137671	0	0.00146771	0	0.000807392	0.000213151	0.000152215	0	0.000734018	0.000262812	0.000742645	0.000208725	0.00141992	0.0010939	0.000472679	0.00240729	0
k__Bacteria;p__Bacteroidetes;c__Bacteroidia;o__Bacteroidales;f__unclassified;g__unclassified	0.00574867	4.895e-05	0	0.115151	0	0.000138447	0	0	0	4.26421e-05	0.000145381	0	0	6.48719e-05	0	0	0	0	0	0	0	0	0	0	0.177533	0	0	0	0	0	0	0	0	0	0	0	0	0	0	0	0.000133458	0	0	0	0	0	0	0	0
k__Bacteria;p__Bacteroidetes;c__Bacteroidia;o__Bacteroidales;f__Bacteroidaceae;g__Bacteroides	0.283203	0.28626	0.330714	0.229499	0.313411	0.286654	0.292079	0.358683	0.256857	0.185664	0.08214	0.006276	0.167697	0.26831	0.437341	0.139546	0.738975	0.37792	0.15573	0.305018	0.403165	0.307958	0.245756	0.276303	0.0870299	0.209234	0.352737	0.114615	0.397466	0.391988	0.599826	0.264939	0.11789	0.0640235	0.180333	0.173787	0.0165067	0.142705	0.0597696	0.194237	0.392433	0.25251	0.325678	0.0426494	0.180622	0.504059	0.359331	0.470912	0.530169
k__Bacteria;p__Bacteroidetes;c__Bacteroidia;o__Bacteroidales;f__Porphyromonadaceae;g__Parabacteroides	0.0273375	0.060747	0.0225759	0.0390296	0.0769012	0.0820989	0.00678925	0.0647457	0	0.0255426	0.0220978	7.29767e-05	0.1011	0.0390529	0.0293893	0.0116191	0.0415139	0.0188204	0.0342428	0.0139195	0.00022058	0.142009	0.0205124	0.0121484	0.012206	0	0.0264553	0.0109759	0.0276775	0.0889687	0.000124587	0.0272582	0.00731831	0.081332	0.000146771	0.0168164	0.00233247	0.0290952	0.00918362	5.5417e-05	0.0106099	0.0444678	0.0438161	0.00375704	0.0091042	0	0.0399414	0.0247034	0.0147331
k__Bacteria;p__Bacteroidetes;c__Bacteroidia;o__Bacteroidales;f__Prevotellaceae;g__Prevotella	0.0263969	0	6.65956e-05	0	0	6.92233e-05	4.71476e-05	0	0.000127283	0.000298495	0.506869	0.512005	0.11067	0	6.36132e-05	0.336025	4.70146e-05	0	6.82128e-05	0	5.5145e-05	0.00397456	0	0	0	0	0	0.000465642	7.07864e-05	5.05791e-05	0	5.34474e-05	7.24585e-05	0	0	0	0	5.32879e-05	0.520371	0	0	0	0.000114253	0.137132	0.231155	0	0	0	3.19591e-05
k__Bacteria;p__Bacteroidetes;c__Bacteroidia;o__Bacteroidales;f__Rikenellaceae;g__unclassified	0.0272046	0.0114543	0.0131193	0.00561385	0.0410898	0.0114218	0.0438001	0.0158376	0.0318208	0.010362	0.0151196	0.000729767	0.00846299	0.00823873	0.00648855	0.00546099	0.000141044	0.00193245	0.0579127	0.0204115	0.00231609	0.0876274	0.00715184	0.00809892	0.0133968	0.0166994	0.00621878	0.000997805	0.0164225	0.0356077	0.0365041	0.0193479	0.0643432	0.0951668	0.179012	0.0119292	0.00636943	0.01167	0.0151707	0.00448878	0.00947551	0.0100394	0.0182234	0.0100884	0.00902067	0.0630434	0.0528928	0.0126096	0.0532758
k__Bacteria;p__Bacteroidetes;c__Bacteroidia;o__Bacteroidales;f__Rikenellaceae;g__Alistipes	0.000421437	0.00014685	0	0.000400989	0.000284218	0.00083068	0.00207449	0	0.000318208	0.000170568	0.000145381	0	0	0	0	0	0	8.40195e-05	0	0.000825264	0	0	7.85916e-05	0.000216935	0	0	0.000101947	0	0	0	0.000498349	0	0.000724585	0	0.00347358	0	0	0	0	0	0	0.000525624	0.000114253	0.00347874	0.000334099	0	0	0	6.39182e-05
k__Bacteria;p__Bacteroidetes;c__Bacteroidia;o__Bacteroidales;f__S24-7;g__unclassified	0.0182014	0.129424	0.0201785	0.00855443	0.0148605	6.92233e-05	9.42951e-05	6.97691e-05	6.36416e-05	0.000213211	0.00886821	0.00065679	0	0	0	0.0137687	0	0.00529323	0.000136426	0.000110035	5.5145e-05	0.000140279	0.000235775	0.00867742	0	0.000151126	5.09736e-05	0.00292689	0	0.0299428	0.0609855	0.130625	7.24585e-05	0	0.000293542	0.145935	0.00367812	5.32879e-05	0.0017251	0.000110834	6.67289e-05	0.0191853	0	0	4.17624e-05	0.000115148	0.000141804	5.73164e-05	0.00102269
k__Bacteria;p__Bacteroidetes;c__Bacteroidia;o__Bacteroidales;f__[Barnesiellaceae];g__unclassified	0.00934693	0.0080278	0.00126532	0.0150371	0.00255796	0.0283816	0.0048562	6.97691e-05	0.00267295	0.0106605	0.000944973	0.00255419	0.0001302	0	0	0.00092953	4.70146e-05	0.000840195	0.0377217	0	0.000165435	0.0408211	0.0163471	0.000650806	0.0091297	0.0159438	0.0239066	0.00106433	0.0383662	0.00207374	0.00211798	0.0124532	0	0	0	0.0110358	8.97102e-05	0	0.000101476	0.0032696	0.00593888	0.00115637	0.0125678	0.0167676	4.17624e-05	0	0.0616846	0	0.00402685
k__Bacteria;p__Bacteroidetes;c__Bacteroidia;o__Bacteroidales;f__[Odoribacteraceae];g__Butyricimonas	0.00143556	0.00093005	0.00266383	0.00300742	0	0.00124602	0	0.0137445	0.00356393	0.000596989	0	0.000875721	0.0014973	0	6.36132e-05	0.00424098	0	0.00176441	0	0	0	0.000233798	0	0.000723118	0.00615262	0.00392927	0.00244673	0	0	0	0	0	0	0	0	0.000472962	0.00017942	0.00181179	0	5.5417e-05	0	0.00226018	0.00896887	0.0002783	0	0	0.0048686	0	0.00035155
k__Bacteria;p__Bacteroidetes;c__Bacteroidia;o__Bacteroidales;f__[Odoribacteraceae];g__Odoribacter	0.00123909	0.00073425	0.00739212	0.00240593	0.00381664	0.000692233	0.000518623	0	0.00184561	0.000469063	0.000581522	0.000802744	0.0010416	0.00220564	0.00127226	0	0.00164551	0.000840195	0	0.0059419	0	0.000420836	0.00180761	0.000723118	0.000595415	0.000226689	5.09736e-05	6.65203e-05	0.000707864	0.00060695	0.00137046	0.00539818	0	0	4.89237e-05	0.00215461	0.000269131	0.00149206	0.000558121	0	6.67289e-05	0.0012615	0.000457012	0.000974049	0.000208812	0.00259082	0.00491586	0.000515848	0.000447427
k__Bacteria;p__Bacteroidetes;c__Bacteroidia;o__Bacteroidales;f__[Paraprevotellaceae];g__Paraprevotella	0.00747042	0	0.0127864	0.0168415	0.0268383	0.00560709	4.71476e-05	0	0	0	0	0.00291907	0	0.0147259	0	0	0	0.0412536	0.000204638	0.00852773	0	0.00673338	0.0151682	0	0.00853429	0	0.0321643	0.00984501	0	0	6.22937e-05	0	0	0	0	0.0126123	0	0	0	0	0.00580542	0	0.0317052	0.00389619	0.00897891	0	0.0013235	0	0.0105465
k__Bacteria;p__Cyanobacteria;c__4C0d-2;o__YS2;f__unclassified;g__unclassified	0.00113969	0	0	0	0	0	0	0	0	0	0.000218071	0	0	0	0	0	0	0	0.000409277	0	0	0	0	0	0.00396944	0.00317364	0	0	0	0.000354054	0	0.000267237	0	0	4.89237e-05	0.00751485	0	0.000213151	0	0	0	0.000525624	0	0.00013915	0.000793485	0	0	0	0.000447427
k__Bacteria;p__Firmicutes;c__Bacilli;o__Lactobacillales;f__Streptococcaceae;g__Lactococcus	0.0003957	0	0.000599361	0	0.000203013	0	0	0	6.36416e-05	0	0	0	0	0	0	5.80956e-05	0	0	0	5.50176e-05	0	9.35191e-05	0	0	0.000198472	0.000906755	0.000305842	0.000133041	0	0	0	0	0.00318817	0	0	0.00394135	0	0	0	0	0	0.000105125	0.000742645	0	0	0.000115148	0.000756287	0.000917063	0.000127836
k__Bacteria;p__Firmicutes;c__Bacilli;o__Lactobacillales;f__Streptococcaceae;g__Streptococcus	0.00269403	0.00161535	0.000466169	0.000200495	0.000812051	0.00041534	0.000282885	0.000976767	0.000254566	0.000554347	0.000290761	0.00510837	0	6.48719e-05	0	0.00185906	0.000376117	0	0.0506139	0.00511664	0	4.67596e-05	0.000392958	7.23118e-05	0.000297708	0.000151126	0.000254868	0.0184261	0.0748213	0.000252896	0.00068523	0.00154997	0.00101442	0.0206025	0.000587084	0.000472962	0	0.0206224	0.000253691	0.00310335	0.00146804	0.000105125	0.0369609	0	8.35247e-05	5.75738e-05	0.00189072	0.000458532	0.000287632
k__Bacteria;p__Firmicutes;c__Clostridia;o__Clostridiales;f__unclassified;g__unclassified	0.0953391	0.0788585	0.125599	0.119896	0.0717041	0.0641008	0.0394154	0.0661411	0.0897983	0.121232	0.0527731	0.130263	0.142243	0.129355	0.0258906	0.0242259	0.0118947	0.01714	0.0849932	0.148382	0.0858608	0.0622837	0.122839	0.140068	0.137442	0.20742	0.0528596	0.0989822	0.0465067	0.0514896	0.00766212	0.0882416	0.0849214	0.111936	0.121526	0.122392	0.364224	0.113397	0.0339946	0.230646	0.0671293	0.132142	0.0680948	0.0514158	0.0477762	0.0523922	0.0778975	0.0766894	0.0873442
k__Bacteria;p__Firmicutes;c__Clostridia;o__Clostridiales;f__Christensenellaceae;g__unclassified	0.00235288	0.0112585	0.00339638	0.000400989	4.06025e-05	0.000138447	0.000801509	0	0.00140011	0	0.000218071	0.00102167	0.000585899	0.000129744	6.36132e-05	0.000522861	0	0	0.0388131	0.000165053	0.00022058	0.00692042	0.000157183	0.00535107	0.000992359	0.000604504	0.000764604	0	0	0.000252896	0.00155734	0.000106895	0.00289834	0.00347368	0.00807241	0.000105103	0.00242218	0.000159864	0.000202953	0	0.000200187	0.00105125	0.00017138	0.0235163	0.00363333	0.000115148	0.000519947	0.000917063	0.00782998
k__Bacteria;p__Firmicutes;c__Clostridia;o__Clostridiales;f__Clostridiaceae;g__unclassified	0.0106513	0.0067551	0.00785828	0.0207846	0.00032482	0.0113526	0.0192362	0.00076746	0.0056641	0.0338152	0.0103947	0.0334233	0.00501269	0.00214077	0.0209924	0.0275954	0.000564175	0.000840195	0.0109823	0.00148548	0.0681593	0.00444216	0.0257781	0.00130161	0.0355264	0.00732961	0.0225303	0.00445686	0.00276067	0.00166911	0.000498349	0.0090326	0.0371712	0.0046715	0.00680039	0.0295864	0.00269131	0.0117233	0.00111624	0.0146855	0.00533832	0.0406307	0.00696944	0.0019481	0.00659845	0.00155449	0.00151257	0.00143291	0.00428252
k__Bacteria;p__Firmicutes;c__Clostridia;o__Clostridiales;f__Clostridiaceae;g__Clostridium	0.0073434	0.00357335	0.0221763	0.00681681	0.00499411	0.00228437	0.00146157	0.00962813	0.00604595	0.0162893	0.00755979	0.00510837	0.00592409	0.00947129	0.00311705	0.00551908	0.00338505	0.000168039	0.00416098	0.00610695	0.00352928	0.000233798	0.0106099	0.0337696	0.00803811	0.0173039	0.0249261	0.014568	0.0088483	0.0138081	0.000373762	0.00652058	0.00304326	0.0365934	0.0010274	0.0210205	0.00906073	0.0166791	0.0119235	0.00288168	0.00240224	0.0110907	0.0134247	0.0145412	0.00496972	0.000863608	0.00652297	0.00171949	0.000159795
k__Bacteria;p__Firmicutes;c__Clostridia;o__Clostridiales;f__Clostridiaceae;g__SMB53	0.00516737	0.0038181	0.00446191	0.0108267	0.000446628	0.00394573	0	0.0038373	0.00241838	0.0236237	0.00210802	0.00707874	0.00488249	0.00110282	0.0142494	0.0116772	0.00427833	0.000504117	0.00313779	0.000495158	0.000992611	0.00762181	0.00275071	0.00079543	0.0052595	0.00967206	0.0165664	0.00192909	0.00226517	0.000961003	0.00118358	0.00219134	0.0206507	0.0019764	0.0162916	0.00420411	0.00475464	0.000852606	0.00167436	0.00399002	0.00633925	0.00525624	0.0218223	0.00758366	0.00313218	0	0.00491586	0.00206339	0.000575264
k__Bacteria;p__Firmicutes;c__Clostridia;o__Clostridiales;f__Lachnospiraceae;g__unclassified	0.0847643	0.0444466	0.079715	0.103589	0.0452312	0.0288661	0.0582273	0.0503035	0.103036	0.160931	0.114923	0.0498431	0.15956	0.178852	0.0708651	0.111021	0.0442877	0.0673836	0.0505457	0.112731	0.126392	0.0696717	0.114822	0.107745	0.12474	0.116367	0.130339	0.264684	0.117081	0.138688	0.0181275	0.0641368	0.118687	0.151165	0.0212329	0.106206	0.252893	0.106842	0.0311533	0.134774	0.0962899	0.0754271	0.0860326	0.0703402	0.0427647	0.0757096	0.0307241	0.0851722	0.0502077
k__Bacteria;p__Firmicutes;c__Clostridia;o__Clostridiales;f__Lachnospiraceae;g__Anaerostipes	0.00178364	0.0023496	0.00412893	0.00347524	0.00182711	0.00311505	0.00754361	0	0.000954624	0.00533026	0.0015265	0	0.000716099	0.00201103	0.00120865	0.000116191	0.0015985	0	0.000886767	0.00159551	0.00435646	4.67596e-05	0.00180761	0.00195242	0.00148854	0.00181351	0.00137629	0.000997805	0.000212359	0.00692934	0.0039245	0	0.00963698	0.000179673	0.00166341	0.00115613	0.00331928	0.00111905	0.000811812	0	0.00146804	0.00110381	0.000742645	0.000417449	0.00217164	0.00120905	0.00411231	5.73164e-05	0.000127836
k__Bacteria;p__Firmicutes;c__Clostridia;o__Clostridiales;f__Lachnospiraceae;g__Blautia	0.0192057	0.0124333	0.0103889	0.0163737	0.0157944	0.0269971	0.0417727	0.0889556	0.0151467	0.0116413	0.0130842	0.00277312	0.0373023	0.0413234	0.0152672	0.014582	0.019464	0.0140313	0.0113233	0.0379071	0.0387118	0.0161788	0.00880226	0.0102683	0.0077404	0.0148103	0.0151392	0.117408	0.0503292	0.0233676	0.00635395	0.00368787	0.0318817	0.0525843	0.0540607	0.00672658	0.0965282	0.00927209	0.00918362	0.0225547	0.0465101	0.015611	0.0202228	0.00626174	0.00400919	0.0373654	0.0257137	0.0240729	0.00993928
k__Bacteria;p__Firmicutes;c__Clostridia;o__Clostridiales;f__Lachnospiraceae;g__Coprococcus	0.0170998	0.0202164	0.0214438	0.00922275	0.0492103	0.0515714	0.00518623	6.97691e-05	0.0155285	0.0151806	0.0247147	0.00788149	0.0394506	0.0340577	0.00547074	0.0106896	0.00362012	0.000336078	0.0667121	0.0196963	0.00683798	0.00519031	0.045426	0.0219105	0.0145877	0.0111833	0.0113671	0.0272733	0.0428966	0.00773861	0.00355074	0.00625334	0.0126802	0.0122777	0.0426614	0.0635872	0.0257468	0.0306938	0.00563194	0.0164034	0.0164153	0.056452	0.0257641	0.00716621	0.0169138	0.0154298	0.0168746	0.0149023	0.00134228
k__Bacteria;p__Firmicutes;c__Clostridia;o__Clostridiales;f__Lachnospiraceae;g__Dorea	0.0017533	0.00034265	0.000732552	0.00213861	0.00125868	0.00179981	0.00377181	0	0.00470948	0.000980768	0.000726903	0.0012406	0.00520799	0.00311385	0.00133588	0.000871434	0.000752233	0.00193245	0.000682128	0.003136	0.00292269	0.000607874	0.00298648	0.00195242	9.92359e-05	0.00136013	0.00127434	0.00565423	0.00368089	0.00369228	0.00118358	0.000106895	0.00246359	0.00323411	0.0167808	0.000998476	0.00394725	0.00101247	0.0010655	0.00277085	0.00140131	0.000525624	0.000856898	0.00013915	0.000960535	0.00115148	0.00586122	0.00177681	0.000223714
k__Bacteria;p__Firmicutes;c__Clostridia;o__Clostridiales;f__Lachnospiraceae;g__Lachnobacterium	0.00237512	0.00239855	0.000932339	0.000200495	8.12051e-05	6.92233e-05	0	0.000488383	0.00439127	0.000255853	0.00232609	0	0.0037758	0.000324359	0.00019084	0.000697148	4.70146e-05	0	0.0322647	0	0	0	0	7.23118e-05	0.000496179	0	0.000611683	0.0049225	0.00212359	5.05791e-05	0	0.00176376	0.000144917	0.000179673	9.78474e-05	0.00909139	0	0.00325056	0	0	0	0.0021025	0.00165667	6.95749e-05	0	0	0	0	9.58773e-05
k__Bacteria;p__Firmicutes;c__Clostridia;o__Clostridiales;f__Lachnospiraceae;g__Lachnospira	0.012793	0.0121886	0.00712573	0.00086881	0.0079175	0.00422262	0.0291843	0.00300007	0.00407306	0.020255	0.00886821	0.00248121	0.00462209	0.00687642	0.00750636	0.00569337	0.000282087	0.0311712	0.00641201	0.000660211	0.021286	0.000187038	0.00542282	0.00115699	0.0194502	0.0448088	0.0145784	0.000266081	0.0015573	0.00374286	0.000996698	0.0146446	0.000434751	0.000778583	0.00112524	0.0119817	0.000269131	0.0397527	0.00400832	5.5417e-05	0.000200187	0.0146649	0.027078	0.00772281	0.00613907	0.00189994	0.00940631	0.000401215	0
k__Bacteria;p__Firmicutes;c__Clostridia;o__Clostridiales;f__Lachnospiraceae;g__Roseburia	0.0140533	0.00327965	0.0100559	0.00842077	0.00328881	0.000969126	0.00452617	0.0130468	0.0157195	0.0275042	0.0153376	0.0158359	0.0039711	0.0301006	0.00782443	0.0126648	0.00051716	0.114182	0.00381992	0.00572183	0.0511746	0.00116899	0.0066017	0.00643575	0.00267937	0.00400484	0.0504639	0.0566088	0.00509662	0.0266046	0.000124587	0.0144308	0.0187668	0.0427023	0.00342466	0.0169741	0.00950929	0.00959181	0.00339946	0.00171793	0.0141465	0.0125099	0.0209083	0.0122452	0.00613907	0.0037423	0.00321422	0.00149023	0.00329179
k__Bacteria;p__Firmicutes;c__Clostridia;o__Clostridiales;f__Lachnospiraceae;g__[Ruminococcus]	0.00326989	0.00151745	0.0356287	0.00140346	0	0.00020767	0.00678925	0.141422	0.00948259	0.000127926	0.000290761	0.0145953	0.000976499	0.00142718	0.000318066	0	0.0051716	0.000924214	0.000204638	0.0012654	0.000827175	0.0545684	0	0.00101237	0.000396944	0.000226689	0.00163116	0.00179605	0.00141573	0.00116332	0.00548184	0.0102084	0.00340555	0.00455172	0.0028865	0	0.00152507	0.000959181	5.07382e-05	0.0137988	0.0025357	0.000105125	0.000799771	6.95749e-05	0	0.00564224	0.00217432	0.00160486	0.0176414
k__Bacteria;p__Firmicutes;c__Clostridia;o__Clostridiales;f__Peptococcaceae;g__rc4-4	0.000178332	0	0	0	4.06025e-05	0	0.00216879	0	0.000509133	0	0	0	0	0	0	0	0	0	0.000136426	0	0	0	0	0	0	0.000226689	0	0	0.000637078	0.00055637	0	5.34474e-05	0	0	0.000342466	0	0	0	0.000456644	0	0.000333645	0	0	0.00243512	0.000459386	0	0	0	0
k__Bacteria;p__Firmicutes;c__Clostridia;o__Clostridiales;f__Peptostreptococcaceae;g__unclassified	0.00739739	0.01865	0.0237746	0.00875493	0.000365423	0.00290738	0	0.00516291	0.0103099	0.0157349	0.000726903	0.0232796	0.0016926	0.000194616	0.0014631	0.0551908	0.00136342	0.0034448	0.00818554	0.00143046	0.00104776	0.000794913	0.0213769	0	0.00148854	0.0081608	0.00112142	0.000931285	0.000283146	0.000101158	0.00224257	0.0314805	0.0111586	0.0019764	0.00136986	0.0335803	0.00681798	0.0156133	0.00208027	0.00892214	0.0268918	0.00473062	0.00319909	0.00925346	0.00476091	0	0.00155984	0.00303777	0.00409076
k__Bacteria;p__Firmicutes;c__Clostridia;o__Clostridiales;f__Ruminococcaceae;g__unclassified	0.107665	0.0760194	0.102957	0.0655617	0.0970401	0.100028	0.26827	0.0154887	0.194489	0.120549	0.0420877	0.0458294	0.0531215	0.0329549	0.167303	0.0656481	0.0175835	0.0361284	0.100273	0.0955106	0.0705856	0.0449359	0.079299	0.200376	0.154907	0.17848	0.0653481	0.052285	0.0357472	0.0619594	0.0173176	0.0719936	0.124339	0.0948075	0.157094	0.0545483	0.066565	0.0702867	0.0851388	0.118426	0.0510476	0.148804	0.115053	0.185208	0.183337	0.0341989	0.102193	0.0357655	0.0245765
k__Bacteria;p__Firmicutes;c__Clostridia;o__Clostridiales;f__Ruminococcaceae;g__Faecalibacterium	0.0511955	0.0497822	0.0483484	0.0726459	0.0745869	0.0753842	0.027487	0.00983744	0.0920257	0.0733871	0.0123573	0.0348099	0.0671831	0.0731106	0.0361959	0.0379364	0.0105783	0.142749	0.0515007	0.0899538	0.0261387	0.00238474	0.058315	0.0198134	0.0444577	0.0476047	0.0786523	0.044236	0.0565584	0.0433463	0.0134554	0.0291288	0.0434751	0.0279092	0.0424168	0.0738347	0.0122006	0.0217947	0.054087	0.0345802	0.105966	0.0632326	0.021651	0.143881	0.0343704	0.0909091	0.0950558	0.025907	0.0164589
k__Bacteria;p__Firmicutes;c__Clostridia;o__Clostridiales;f__Ruminococcaceae;g__Oscillospira	0.00918726	0.00739145	0.00805807	0.00421039	0.0125462	0.00678388	0.0185761	0.00376753	0.00318208	0.00166304	0.00719634	0.00423265	0.0123039	0.00428154	0.00298982	0.0013943	0.0157969	0.00411696	0.00763984	0.0022007	0.0151649	0.053867	0.00432254	0.0079543	0.0128014	0.016246	0.00428178	0.00419078	0.0129539	0.00500733	0.0317698	0.00459647	0.0151438	0.0125771	0.0146282	0.00515003	0.00412667	0.007034	0.00355168	0.00426711	0.00587215	0.0171353	0.00239931	0.00744451	0.00948006	0.0168691	0.0129514	0.0180547	0.0551934
k__Bacteria;p__Firmicutes;c__Clostridia;o__Clostridiales;f__Ruminococcaceae;g__Ruminococcus	0.0277495	0.0402369	0.0108551	0.00882176	0.0214787	0.0422262	0.0712871	0.0132561	0.0832432	0.0556906	0.0111943	0.00649493	0.0222642	0.0467078	0.00407125	0.0092953	0.000752233	0.021509	0.00948158	0.0305348	0.00579023	0.0390442	0.0491984	0.024803	0.0463432	0.0269004	0.0274238	0.00518859	0.00743258	0.0109757	0.00971781	0.0161945	0.115571	0.0286878	0.0144814	0.0213884	0.043958	0.020356	0.0102491	0.00581879	0.00827439	0.0180289	0.0341045	0.0411883	0.0213823	0.0100754	0.0195689	0.0230985	0.00600831
k__Bacteria;p__Firmicutes;c__Clostridia;o__Clostridiales;f__Veillonellaceae;g__Dialister	0.0317268	0.0658378	0	0.000133663	0.0218848	0.0552402	9.42951e-05	0.0404661	0.000127283	8.52842e-05	0	0.0464132	6.50999e-05	0.000518975	0.124746	0.057108	4.70146e-05	8.40195e-05	0.133765	0.021897	0	0.000233798	0.118752	0.0146793	0.000198472	0.00687623	0.00428178	6.65203e-05	0	0.000404633	0.136859	0.0479423	0.0833273	0.088998	0	0.00798781	8.97102e-05	0.0648513	0.0811812	5.5417e-05	0.0992927	0.000788436	0.000114253	0.157935	0.0662769	0	4.72679e-05	0.000114633	3.19591e-05
k__Bacteria;p__Firmicutes;c__Clostridia;o__Clostridiales;f__Veillonellaceae;g__Phascolarctobacterium	0.00379434	0	0.0205115	0.0189802	0.00300459	0	0.00174446	0	0.0108827	0.000682274	0.0223886	0	0.00794219	0.0134285	0	0	0.00822755	0.0288187	6.82128e-05	0.00214569	0.01329	0.00280557	0.00369381	0.00173548	0.00555721	0	0	0.0137697	0.0125292	0	0	5.34474e-05	0	0	0.000146771	5.25514e-05	0	0.0039433	0	0	0	0.0101971	0.00211368	0.0013915	0	0.00869365	0.0103044	0	0.00645574
k__Bacteria;p__Firmicutes;c__Clostridia;o__Clostridiales;f__Veillonellaceae;g__Veillonella	0.000716472	9.79e-05	0.000332978	0	0.000121808	0	4.71476e-05	0.00830252	0.000254566	0.000426421	0	0.00583814	0	0.000259488	0.00019084	0.000580956	0	0	0.00716235	0.000110035	0	0	0.00204338	0.00159086	0.000496179	0.000528941	0.000815578	0.000199561	0.000212359	0	0	0.002031	0	0.000119782	0	0	0	0.00607482	0	0.000609587	0	0.000788436	5.71265e-05	6.95749e-05	0	0.000172722	0	0	0.00287632
k__Bacteria;p__Firmicutes;c__Clostridia;o__Clostridiales;f__[Mogibacteriaceae];g__unclassified	0.000855936	0.0011748	0	0.00294059	0.00142109	0	0.005752	0	0	0	0.000145381	0.00021893	0.0014973	0	0	0.000290478	0.00376117	0	0.000545703	0.000385123	0.000716885	0.00126251	0.00235775	0.00151855	0	0	0.00117239	0	0.00176966	0.00187143	0	5.34474e-05	0.000217376	0.00275499	0.000831703	0.00178675	0.000358841	0.00367686	0.000152215	0	0.000400374	0.00173456	0.00131391	0	0	0.00149692	0.00359236	0	0.00377117
k__Bacteria;p__Firmicutes;c__Clostridia;o__SHA-98;f__unclassified;g__unclassified	0.000183839	0.0006853	0.000466169	0	0.000365423	0	0	0	0.000763699	0	0	0	0	0	0	0	0	0	0.000341064	0	0	0	7.85916e-05	0	9.92359e-05	0.000604504	0	0	0	0.000252896	0	0.000106895	0.000144917	0	0.000636008	0.000157654	0.000358841	0	0.000101476	0	0	0	0.000457012	0	4.17624e-05	0	0	0	0
k__Bacteria;p__Firmicutes;c__Erysipelotrichi;o__Erysipelotrichales;f__Erysipelotrichaceae;g__unclassified	0.00843106	0.0026433	0	0.0036089	0.000406025	0.000761456	0.00155587	0.0514198	0.00782791	0.0212784	0.00341644	0.00065679	0.0173817	0.0408693	0.00547074	0.0013362	0.0352609	0.000840195	0.000204638	0.0028059	0.00623139	0.00476948	0.000392958	0.00903898	0.000992359	0.00566722	0.0145784	0.105701	0.00176966	0.010571	0.0115866	0.0010155	0.00869502	0.00209618	0.00166341	0.00110358	0.00385754	0.00138548	0.00086255	0.00149626	0.00166822	0.00636005	0.0159954	0.000347874	0.000208812	0.00155449	0.00709019	0.0742248	0.00134228
k__Bacteria;p__Firmicutes;c__Erysipelotrichi;o__Erysipelotrichales;f__Erysipelotrichaceae;g__Holdemania	0.000364109	0	0.000266383	0.000400989	8.12051e-05	6.92233e-05	0.00183876	0	0.000254566	0.000127926	0	0	0.000650999	0	0.000318066	0	0.000329102	0.000336078	0	0	0.000496305	0.00107547	0.000864508	0	0	0.000528941	0.000101947	0.000332602	0.00113258	0	0.000124587	0	0.000144917	0.00167695	0	0	0	0.000213151	0.000304429	0.000443336	0	0.000683311	0	0.000417449	0.000125287	0.000863608	0	0.000687797	0.00143816
k__Bacteria;p__Firmicutes;c__Erysipelotrichi;o__Erysipelotrichales;f__Erysipelotrichaceae;g__[Eubacterium]	0.00351229	0	0	0	0.012668	0	0	0	0	0	0	0.00510837	0	0	0	0.0105153	0	0	0	0	0.000496305	0	0.000157183	0.00752043	0.00893123	0	0	0	0	0	0	0.000106895	0	0	0.0253425	0.00814546	0.000358841	0	0	0	0	0	0	0.00779239	0	0	0	0	0.0449025
k__Bacteria;p__Firmicutes;c__Erysipelotrichi;o__Erysipelotrichales;f__Erysipelotrichaceae;g__cc_115	0.000276312	0	0	0	0.000203013	0	0.00523338	0	0.000954624	0	0	0.000145953	0	0	0	0	0	0	0	0	0	0	0.0009431	0	0	0.000377815	0	0	0	0	0.000560643	0.000267237	0	5.9891e-05	0.00190802	0.000262757	0	0.000532879	5.07382e-05	0	0.000266916	0	0	0	0.000167049	0.00184236	0.000709019	0	0
k__Bacteria;p__Proteobacteria;c__Betaproteobacteria;o__Burkholderiales;f__unclassified;g__unclassified	0.000271326	0	0	6.68315e-05	0	0	0	0.000209307	0	0	0	0.00043786	0	0	0	0	0.000423131	0	0	0.000110035	0	0	0	0.00159086	0	0	0	0	0.000141573	0	0.000249175	0.00272582	0.000217376	0	0	0	0	0.00202494	0	0.00116376	0	0	0	0	0	0	0	0	0
k__Bacteria;p__Proteobacteria;c__Betaproteobacteria;o__Burkholderiales;f__Alcaligenaceae;g__Sutterella	0.00589151	0.00807675	0.000332978	0.000133663	0.0224938	0.00276893	0.002876	0	0.0015274	0.00622575	0.000290761	7.29767e-05	0.000650999	0.00389231	0.000508906	0.00092953	0.0190879	0.00226853	0.00429741	0.00110035	0.0416345	0.000654634	0.000628733	0	0.00545797	0	0.0027016	0	0.000353932	0.0112791	0.0140161	0.000962052	0.000362293	0.000119782	0	0.000262757	0	0.00261111	0.0146634	0.000720421	6.67289e-05	0.00688568	0.00205656	0.0002783	0.00192107	0.000172722	0.00732653	0.000114633	0.000255673
k__Bacteria;p__Proteobacteria;c__Deltaproteobacteria;o__Desulfovibrionales;f__Desulfovibrionaceae;g__Bilophila	0.00166198	0.000979	0	0.00153712	0.0032076	0.00214592	0	0.00313961	0.000381849	0.000255853	0	0	0	0	0.00407125	0.000522861	0.00239774	0.00159637	0.000136426	0	0	0.00486299	0	0.00282016	0.000396944	0	0.0034662	0.000931285	0.000353932	5.05791e-05	0	0.000160342	0	0.000958256	0.00572407	0.000683168	0	0.00207823	0.00147141	0	0	0.00215506	0.000685518	0	0.00300689	0.00708158	0.0036869	0.000573164	0.00147012
k__Bacteria;p__Proteobacteria;c__Gammaproteobacteria;o__Enterobacteriales;f__Enterobacteriaceae;g__unclassified	0.0119896	0	0.000599361	0.00120297	0.00105567	6.92233e-05	4.71476e-05	0.00111631	0.000127283	0	0	0.00919507	0	0.000129744	0.000318066	5.80956e-05	0.00488952	0	6.82128e-05	0.00286092	5.5145e-05	9.35191e-05	0	0.043604	0.000893123	0	0.00107045	0	0.000566291	5.05791e-05	0.000436056	0.0696419	0.00239113	0	4.89237e-05	0	0.000448551	0.195993	0	0.172513	0	0	0.000342759	6.95749e-05	0.000668198	0	9.45358e-05	0	3.19591e-05
k__Bacteria;p__Proteobacteria;c__Gammaproteobacteria;o__Pasteurellales;f__Pasteurellaceae;g__Haemophilus	0.00171225	0.0002937	0.000665956	0	0	0	0	0	0	0.0118545	0	0.00540028	0.0001953	0.000389231	0	0.0138849	0.000470146	0	0.000750341	0	0	0	0.0009431	7.23118e-05	0.00188548	0.000151126	0	0.000199561	0.00247753	0	0	0.00689471	0	0	0	0.000210205	0	0.021848	5.07382e-05	0.000221668	0	0.00120894	0.00017138	0.00118277	8.35247e-05	0.000115148	9.45358e-05	0	0.0036753
k__Bacteria;p__Tenericutes;c__Mollicutes;o__RF39;f__unclassified;g__unclassified	0.00306249	0	0	0	0	0	0	0	0.000636416	0	0	0.00043786	0	0	0	0.000232383	0	0	0	0	0	0	0	0	0.0052595	0	0	0	0	0	0	0.0134153	0	0	0	5.25514e-05	0	0	0	0	0	0	0.0173093	0.00925346	0	0	0	0	0
k__Bacteria;p__Tenericutes;c__RF3;o__ML615J-28;f__unclassified;g__unclassified	0.000604513	0.00014685	0	0	0.000974461	0	0	0	0.00203653	0	0	0	0.000716099	0	0	0	0	0	0.000341064	0	0	0	0	7.23118e-05	0	0	0	0	0	0	0	0.000320684	0	0	0.0010274	0.000105103	0	0	0.0132934	0	0	0	0	0.000904474	0	0	0	0	3.19591e-05
k__Bacteria;p__Verrucomicrobia;c__Verrucomicrobiae;o__Verrucomicrobiales;f__Verrucomicrobiaceae;g__Akkermansia	0.0124648	0.00611875	0.0340304	0.0209851	0.00182711	0	0.0133428	6.97691e-05	0	0.00724916	0.00617867	0	6.50999e-05	0.00155693	0	0.00220763	0	0.0581415	0.0148704	0	0	0.0111288	0	0	0.0194502	0.0192686	0.00280355	0.000199561	0.0237842	0.0114309	0	0.0133084	0.0110862	0.0388094	4.89237e-05	0.0075674	0.00654885	0.000426303	0.0041098	5.5417e-05	0.000333645	0.00325887	0.00131391	0.00493982	0.0169555	0.0519316	0.00661751	0.0862039	0.0284436
[truncated: 483 more columns]

## Sheet: S3_OTUs
Table S3. Relative abundances of detected OTUs across 531 METSIM subjects. Related to Methods
OTU	Taxonomy	M1	M2	M3	M4	M5	M6	M7	M8	M9	M10	M11	M12	M13	M14	M15	M16	M17	M18	M19	M20	M21	M22	M23	M24	M25	M26	M27	M28	M29	M30	M31	M32	M33	M34	M35	M36	M37	M38	M39	M40	M41	M42	M43	M44	M45	M46	M47	M48
19611	k_Bacteria;p_Firmicutes;c_Clostridia;o_Clostridialesf_Ruminococcaceae;g_unclassified;s_unclassified	0	0	0	0	0	0	0	0.0328983	0.0113107	0	0.0147968	0	0	0	0.00762241	0	0	0	0.0165865	0	0	0.00886578	0	0.0140885	0.0173863	0	0	0.0118987	0	0	0	0.0120384	0	0	0	0	0.0309756	0.0159284	0	0	0.0145005	0	0.020433	0	0	0	0	0
161423	k_Bacteria;p_Bacteroidetes;c_Bacteroidia;o_Bacteroidalesf_Bacteroidaceae;g_Bacteroides;s_unclassified	0.0232066	0.0391469	0.028323	0.0229766	0.0263134	0.0274691	0.0373635	0.0374268	0.0284679	0.0170525	0	0.0197649	0.0369179	0.0398895	0.0186712	0.0598112	0.0449202	0.0218533	0.0457398	0.0630532	0.0118442	0.0217169	0.0147292	0.0244035	0.0313471	0.0494846	0.0270537	0.0336602	0	0.00789312	0.0193437	0	0	0	0.0162105	0	0.0318247	0.0142466	0.0268439	0.0216142	0.0191829	0.0484151	0.0117965	0.0266482	0.00758954	0.020627	0	0.0383515
165118	k_Bacteria;p_Bacteroidetes;c_Bacteroidia;o_Bacteroidalesf_Paraprevotellaceae;g_Paraprevotella;s_unclassified	0	0	0.00731875	0	0.00731875	0	0	0	0	0	0.00731875	0	0	0	0	0	0.00731875	0.00731875	0.00731875	0	0.00731875	0.00731875	0	0.00996008	0	0	0	0	0	0	0	0	0	0	0.00731875	0	0	0	0	0	0	0.00731875	0.00731875	0.00731875	0	0.00731875	0	0
165935	k_Bacteria;p_Firmicutes;c_Clostridia;o_Clostridialesf_Ruminococcaceae;g_unclassified;s_unclassified	0.0261812	0.0336535	0.0455325	0.0285004	0.049242	0.0181678	0	0.0607928	0.0252936	0.0120577	0.0120814	0	0	0	0.028523	0	0	0	0.0196258	0.027789	0	0.0443405	0.0350686	0.0614468	0.0212943	0.0100971	0	0	0	0	0.0372864	0.0442454	0	0.0171339	0.0162105	0.00947115	0.0292036	0.00712045	0	0	0.0537933	0.0213795	0.0329525	0.0281726	0	0.0423941	0	0
168071	k_Bacteria;p_Firmicutes;c_Clostridia;o_Clostridialesf_Lachnospiraceae;g_unclassified;s_unclassified	0.0197902	0.0115411	0.0163508	0	0.0186053	0.0206007	0	0	0.0261233	0.0147678	0.0147968	0.0139754	0.022783	0	0.0132022	0	0	0.0116804	0.0181698	0.0222797	0	0	0.0147292	0.00996008	0	0.0174892	0	0	0	0	0.0073076	0.0306962	0.0337396	0	0.00725265	0.0133952	0	0	0	0.0115527	0.0162122	0.0130916	0	0.00646534	0	0	0	0.013848
173726	k_Bacteria;p_Proteobacteria;c_Betaproteobacteria;o_Burkholderialesf_Alcaligenaceae;g_Sutterella;s_unclassified	0.0693166	0.0141351	0	0.110777	0	0.0153544	0	0	0	0.00852653	0	0.0255175	0.0540562	0	0.0274851	0	0.0366731	0	0.0246032	0	0.0180929	0.0125376	0	0.0697887	0	0.0440256	0	0.0145731	0	0.117067	0.0163481	0.0170253	0	0	0	0	0.0419468	0.00712045	0	0	0	0.0311683	0.0166831	0.0289047	0.0107309	0	0.0107069	0.013848
173863	k_Bacteria;p_Firmicutes;c_Clostridia;o_Clostridialesf_Ruminococcaceae;g_unclassified;s_unclassified	0.0356825	0.0230838	0.0424916	0.0441609	0.0570704	0.0291358	0.014468	0.0211082	0.0380858	0.0307453	0.0391573	0.0477518	0.0433873	0.0444219	0.0332299	0.019395	0.0698646	0.0623954	0.050873	0.0297083	0	0.0294068	0.00850304	0.0222769	0.0347778	0.0349838	0.0336345	0.0518873	0.0224917	0.0353042	0.0179086	0.0306962	0	0.0425591	0.0307607	0	0.0163237	0.0565679	0.0407852	0.0717423	0.0177597	0.0239034	0.0486561	0.0371321	0.0578187	0.0615322	0.0400714	0
173876	k_Bacteria;p_Firmicutes;c_Clostridia;o_Clostridialesf_unclassified;g_unclassified;s_unclassified	0.0474699	0.058881	0.0141601	0	0	0.006863	0	0.0541329	0.0261233	0	0	0.022823	0	0	0.0201674	0	0	0.046001	0.0104899	0	0	0.0365603	0.0577065	0.0498293	0.0650961	0.0422509	0	0	0	0	0.0575969	0.0147442	0	0	0.0561818	0.0189442	0.0318247	0	0	0	0.0355251	0.00755653	0.030079	0	0	0	0	0
173927	k_Bacteria;p_Firmicutes;c_Clostridia;o_Clostridialesf_unclassified;g_unclassified;s_unclassified	0.0221265	0.016322	0.0115615	0	0	0	0	0.0264617	0	0	0	0	0	0	0	0	0	0.016519	0	0	0	0.0234572	0.0190159	0.00996008	0.0274922	0.0201952	0	0	0	0	0.012663	0	0	0	0.0298938	0.0133952	0.0126441	0	0	0	0.0191829	0	0	0.0144508	0	0	0	0
173996	k_Bacteria;p_Firmicutes;c_Clostridia;o_Clostridialesf_Lachnospiraceae;g_unclassified;s_unclassified	0	0.00816097	0.0141601	0.0110369	0.0144113	0	0	0	0.0130605	0	0	0.0161376	0.0180109	0	0	0	0	0.0116804	0.0256974	0	0	0	0	0	0.0122936	0.00714149	0.0244704	0.0206102	0	0	0	0.0208522	0.0268116	0.00699291	0.0125564	0.0150257	0	0.0159284	0.0268439	0.0150257	0	0	0	0	0	0	0.0151421	0
174288	k_Bacteria;p_Firmicutes;c_Clostridia;o_Clostridialesf_Ruminococcaceae;g_unclassified;s_unclassified	0	0	0	0	0	0	0.0118129	0.0225659	0	0.0255804	0	0	0	0.00797505	0	0	0.0129633	0	0	0.0234851	0.0118442	0	0.0120263	0	0	0.0247347	0.0163127	0.0145731	0	0	0.0073076	0	0.00773959	0	0.0162105	0	0	0.00712045	0	0	0.0145005	0	0	0.00646534	0	0	0	0
174439	k_Bacteria;p_Firmicutes;c_Clostridia;o_Clostridialesf_Ruminococcaceae;g_Faecalibacterium;s_prausnitzii	0	0	0	0.0127444	0.0220146	0.00971097	0	0.0390919	0.0172779	0	0	0	0.0139509	0	0	0	0	0	0	0	0	0.00886578	0.0389784	0	0	0.0188907	0.0182384	0	0.0142243	0	0	0.0170253	0	0.00988955	0.014499	0	0.0103237	0.022527	0	0	0.00725265	0	0.0117965	0	0.00758954	0.00972126	0	0
174614	k_Bacteria;p_Firmicutes;c_Clostridia;o_Clostridialesf_Ruminococcaceae;g_Ruminococcus;s_unclassified	0.0121185	0	0.020026	0.0277785	0.0203813	0.0291358	0	0	0.0423325	0	0.0120814	0	0	0	0	0	0	0.016519	0.0314745	0	0	0	0.00850304	0	0.0245891	0.00714149	0	0	0	0.00789312	0.0283183	0	0.0189576	0	0.0251147	0	0	0.0302253	0	0.0115527	0	0	0.00834276	0.0266482	0	0.0343826	0.00756975	0
174749	k_Bacteria;p_Firmicutes;c_Clostridia;o_Clostridialesf_Ruminococcaceae;g_unclassified;s_unclassified	0.0425705	0.038286	0.0271169	0.0270375	0.027598	0.0217152	0	0.050476	0.0369482	0.0269644	0.0147968	0.0255175	0.0386367	0.0138149	0.0228681	0	0	0.020232	0.0314745	0.0105021	0	0.0217169	0.0282071	0.0140885	0.033673	0.052489	0.0355587	0.0279079	0.041481	0.0157859	0.0292473	0.0329738	0.0244751	0.0185069	0.0447021	0.0164059	0.0163237	0.0349029	0	0.0231069	0.0447068	0.0239034	0.0547239	0.0193883	0.0107309	0.0275041	0.0107069	0.013848
174818	k_Bacteria;p_Firmicutes;c_Clostridia;o_Clostridialesf_Ruminococcaceae;g_unclassified;s_unclassified	0.0185119	0.025809	0.030593	0.0168596	0.0117666	0.00971097	0	0.023935	0.0252936	0.0208855	0.0283365	0.0290953	0.030141	0.0112797	0.0264066	0	0.00916528	0.0116804	0.026747	0.00742301	0	0.0265987	0.00850304	0.0244035	0.0194387	0.0294415	0.0382644	0.00841437	0.031005	0	0	0.0208522	0.0299772	0.0139896	0.0251147	0.0211806	0.0163237	0.0174488	0.0148891	0.0305695	0.0205075	0.015117	0.0343982	0.00646534	0.00758954	0.0137508	0	0.00979301
175148	k_Bacteria;p_Firmicutes;c_Clostridia;o_Clostridialesf_Ruminococcaceae;g_unclassified;s_unclassified	0.0156451	0	0	0.0156088	0.0144113	0.0194224	0	0.02523	0.0235468	0.0269644	0.0120814	0.0267632	0.0113908	0.0398895	0.00762241	0	0.015877	0	0.0277569	0.0475674	0.0281979	0.0125376	0	0.0140885	0.0150568	0	0	0	0.00711343	0	0	0.0190351	0.0444714	0.0335509	0.0217494	0	0.0242132	0.0236268	0.0210571	0	0.0145005	0	0	0.0158302	0.0330802	0.0119084	0.0330061	0
175485	k_Bacteria;p_Bacteroidetes;c_Bacteroidia;o_Bacteroidalesf_Bacteroidaceae;g_Bacteroides;s_unclassified	0.0342821	0.0416232	0.0163508	0.0211351	0.0390344	0.0137332	0.0334174	0.0790562	0.0226228	0.03411	0	0.022823	0.050962	0.0731646	0.0274851	0.11164	0.0572743	0.0218533	0.0406379	0.0850968	0	0.0319693	0	0.0222769	0.0122936	0.0766384	0.0199794	0.0673587	0.050811	0.100938	0.0242495	0.0170253	0	0.0342729	0.0298938	0	0.0193148	0.0213709	0.0166466	0.0749382	0.0557171	0.0434323	0	0.0214349	0.0736324	0.0510098	0.0906573	0.048978
175619	k_Bacteria;p_Firmicutes;c_Clostridia;o_Clostridialesf_Ruminococcaceae;g_Ruminococcus;s_unclassified	0.0523804	0.016322	0.0115615	0.0168596	0	0.0307123	0	0.0178393	0	0.00852653	0.0147968	0.0114108	0	0.0138149	0	0.0118765	0	0.00825842	0.0165865	0.0413579	0.0432614	0.0331766	0	0.0330452	0.026081	0.0188907	0	0	0	0.0193341	0.012663	0.0198608	0.0134046	0.0198608	0	0.0189442	0.0103237	0	0.0364774	0.0216142	0	0.00755653	0	0.00913796	0.0552677	0.020627	0.0227142	0.00979301
176604	k_Bacteria;p_Firmicutes;c_Clostridia;o_Clostridialesf_Lachnospiraceae;g_unclassified;s_unclassified	0	0.0115411	0.0271169	0.00637186	0.0144113	0	0.0118129	0.0159558	0.0357744	0	0.0209266	0.0312541	0.0322228	0	0	0.00685571	0	0.0116804	0.0426225	0.0105021	0	0	0.0190159	0.0172551	0.0274922	0.0214204	0.0230707	0	0	0.0111621	0.014622	0.0225232	0.00773959	0	0.0251147	0.0492355	0.0103237	0.0256854	0.03723	0.0560316	0.0145005	0.015117	0.0144478	0	0.0185872	0.0119084	0.00756975	0
177134	k_Bacteria;p_Firmicutes;c_Clostridia;o_Clostridialesf_Ruminococcaceae;g_unclassified;s_unclassified	0	0	0	0	0.0144113	0.00971097	0	0.0159558	0	0	0	0	0	0	0	0	0	0	0.0128476	0	0	0.0125376	0.0294617	0	0.0150568	0	0	0	0	0	0	0	0.0134046	0.0121152	0	0.0133952	0	0.00712045	0	0	0.00725265	0.0199985	0	0.0144508	0	0.0119084	0	0
177567	k_Bacteria;p_Firmicutes;c_Clostridia;o_Clostridialesf_Ruminococcaceae;g_unclassified;s_unclassified	0.0139933	0	0	0.0191172	0	0.00971097	0.0186785	0.0225659	0	0.00852653	0	0.0197649	0.0180109	0.0159523	0	0.00685571	0.0183335	0.0116804	0.00741627	0.0148525	0	0	0	0	0.00869494	0	0.0355587	0.0346966	0	0	0	0.0120384	0.0189576	0	0	0	0	0.00712045	0	0.0336871	0	0	0.00834276	0	0.0273614	0.00687755	0	0.00565688
177792	k_Bacteria;p_Firmicutes;c_Clostridia;o_Clostridialesf_unclassified;g_unclassified;s_unclassified	0	0	0	0	0	0.0181678	0	0.0195422	0.0130605	0.0190655	0	0	0.0139509	0.0264558	0.00762241	0	0.00916528	0	0.0305874	0.0378742	0.0136766	0.0177313	0	0.0140885	0.00869494	0	0	0	0.0201168	0	0	0.0190351	0.0309607	0.0197848	0.014499	0	0.0206486	0.018847	0.0173888	0	0.0102532	0	0	0.00646534	0.0107309	0	0.0107069	0
178015	k_Bacteria;p_Firmicutes;c_Clostridia;o_Clostridialesf_Ruminococcaceae;g_unclassified;s_unclassified	0.0098946	0.016322	0.00817322	0	0.0144113	0.0227753	0	0.0374268	0.0319962	0	0	0	0.0113908	0.0195378	0.0132022	0	0	0.00825842	0.00741627	0.0148525	0	0	0.00850304	0.0140885	0	0.0159653	0.00815484	0	0.0123185	0	0	0.0282357	0.0268116	0.0156409	0.0102522	0.0232025	0.0178819	0	0	0.0115527	0.0145005	0	0.0117965	0.0258524	0	0	0.00756975	0
178238	k_Bacteria;p_Firmicutes;c_Clostridia;o_Clostridialesf_Lachnospiraceae;g_Coprococcus;s_unclassified	0.00700006	0	0.020026	0	0.0186053	0	0	0.0159558	0.0146023	0.0319062	0	0.0114108	0.0279046	0	0.00762241	0	0	0.00825842	0.0339973	0	0	0	0	0	0	0.00714149	0.0115346	0.0206102	0.00711343	0	0	0.0190351	0.0279067	0.0209852	0.00725265	0.015587	0.0103237	0.0100737	0.03723	0.0216142	0.0102532	0	0	0	0.0169675	0	0.0107069	0
179358	k_Bacteria;p_Firmicutes;c_Clostridia;o_Clostridialesf_Ruminococcaceae;g_unclassified;s_unclassified	0.0156451	0.00816097	0.0163508	0.00637186	0.0117666	0	0	0.0195422	0.0252936	0	0.00854411	0.022823	0.0180109	0.00797505	0.0107794	0.0118765	0	0.0116804	0.0181698	0.0105021	0	0.0153556	0.00850304	0.0140885	0.00869494	0.0214204	0.0199794	0.00841437	0.0213373	0	0.0206795	0.0085148	0.0154785	0.0185069	0.0261405	0	0	0.0100737	0	0.0141492	0.0145005	0	0.027668	0.00646534	0.0131428	0.0168414	0	0.00979301
179796	k_Bacteria;p_Firmicutes;c_Clostridia;o_Clostridialesf_Lachnospiraceae;g_unclassified;s_unclassified	0.00700006	0	0.0141601	0	0	0.0181678	0	0	0	0.0147678	0	0.00806854	0	0	0.00762241	0	0	0.0309077	0.0128476	0.0148525	0.00684111	0	0	0.00996008	0	0.025745	0.0199794	0.0118987	0	0	0	0.0225232	0	0.0312857	0.00725265	0.0134873	0	0	0	0	0	0.0106891	0	0	0	0	0.00756975	0
180037	k_Bacteria;p_Firmicutes;c_Clostridia;o_Clostridialesf_unclassified;g_unclassified;s_unclassified	0	0	0	0	0.0166409	0.00971097	0	0.00797505	0.00652691	0.0120577	0	0.0180426	0.0241653	0	0	0	0	0	0.0181698	0.0105021	0	0	0	0	0	0.0100971	0.0144095	0.0366816	0	0	0	0	0.0218907	0.0156409	0	0	0	0.0159284	0.010528	0.0326809	0	0	0	0	0.0151761	0.0137508	0.0131133	0
180082	k_Bacteria;p_Bacteroidetes;c_Bacteroidia;o_Bacteroidalesf_Porphyromonadaceae;g_Parabacteroides;s_unclassified	0.0139933	0.0115411	0.0115615	0.0191172	0.0362742	0	0.0221012	0	0.0130605	0.0120577	0	0.0403532	0.0139509	0	0.0152447	0.00969551	0	0.020232	0	0	0.0368326	0.0153556	0	0	0	0	0	0.0168277	0.0246388	0	0.0242495	0.0085148	0	0.00988955	0.014499	0.0133952	0	0	0	0.0115527	0.0125577	0.0272549	0	0	0	0.0238185	0.021415	0.00979301
180421	k_Bacteria;p_Bacteroidetes;c_Bacteroidia;o_Bacteroidalesf_Bacteroidaceae;g_Bacteroides;s_unclassified	0	0	0.0216309	0.0318654	0	0.070753	0	0	0.00923593	0.0190655	0	0.0866328	0	0	0.0107794	0	0	0.0360083	0.0574865	0	0.0319738	0	0.0717144	0	0	0.0294415	0	0	0	0	0	0	0	0.0523664	0.0125564	0	0.026323	0	0	0.0294572	0.0145005	0	0.0186525	0	0	0.0595759	0	0.0226149
180462	k_Bacteria;p_Firmicutes;c_Clostridia;o_Clostridialesf_Ruminococcaceae;g_unclassified;s_unclassified	0	0	0	0.0142487	0.00831875	0.00971097	0.0382866	0.02523	0	0.0225592	0	0.00806854	0.0254727	0.00797505	0	0.019395	0.015877	0.016519	0.0181698	0.0148525	0.00684111	0.00886578	0	0	0.00869494	0.0100971	0.0326299	0.0252431	0.0159034	0.0136709	0	0.0208522	0.0134046	0.0209852	0.00725265	0.0164059	0	0.0123379	0.010528	0.0216142	0	0	0.0117965	0.00913796	0.021463	0.00687755	0.021415	0.0113067
180563	k_Bacteria;p_Firmicutes;c_Clostridia;o_Clostridialesf_Ruminococcaceae;g_unclassified;s_unclassified	0.0098946	0.0141351	0.00817322	0.0127444	0.0117666	0.0118933	0.00835474	0	0.0277084	0.00852653	0	0.0197649	0.0180109	0	0.0152447	0.00969551	0	0	0.0256974	0	0	0.0177313	0.0255137	0.00996008	0.0194387	0.0319346	0.0326299	0.0453235	0.0174214	0	0.0179086	0	0.0289605	0	0.0340085	0.0211806	0.0103237	0.018847	0	0	0.0125577	0.0239034	0	0	0.0107309	0.0194471	0	0
180826	k_Bacteria;p_Firmicutes;c_Clostridia;o_Clostridialesf_Ruminococcaceae;g_Ruminococcus;s_unclassified	0.0221265	0	0	0.0142487	0.0117666	0.0299345	0	0.0374268	0.0269275	0	0.0120814	0.00806854	0.030141	0	0	0	0	0	0.0209811	0	0.0246576	0.0177313	0	0.0140885	0.0173863	0.0123664	0	0	0.0159034	0	0.0073076	0	0	0	0.0177578	0.0267928	0.0178819	0	0	0	0	0.0130916	0.0288986	0.0111934	0.0151761	0.020627	0.0262289	0
181008	k_Bacteria;p_Firmicutes;c_Clostridia;o_Clostridialesf_unclassified;g_unclassified;s_unclassified	0	0.0199907	0	0	0.00831875	0.01682	0.0118129	0	0.0172779	0	0.00854411	0.0114108	0.0113908	0.0112797	0.0201674	0	0	0.0116804	0.0148353	0.00742301	0	0	0.0208311	0.0172551	0.0194387	0.0123664	0.0115346	0	0.0142243	0	0.0073076	0.0120384	0.0204767	0	0.0102522	0.0378952	0.0178819	0.018847	0.0421235	0.0163383	0.0217517	0	0.0144478	0	0.00758954	0.0119084	0.0169295	0
181204	k_Bacteria;p_Firmicutes;c_Clostridia;o_Clostridialesf_Ruminococcaceae;g_unclassified;s_unclassified	0.0139933	0	0.0115615	0.0142487	0.0203813	0.0227753	0	0.0309019	0.00652691	0.00852653	0	0	0.00805614	0.0112797	0	0.0153327	0.00916528	0.0218533	0.026747	0.00742301	0	0.0177313	0.0190159	0.0172551	0	0.0302953	0.0163127	0.0188142	0.0213373	0	0	0.0120384	0.00773959	0.0197848	0.0205054	0	0.0163237	0.018847	0.0268439	0.0200107	0.0102532	0.015117	0	0.00646534	0	0.0119084	0.0131133	0
181432	k_Bacteria;p_Bacteroidetes;c_Bacteroidia;o_Bacteroidalesf_Paraprevotellaceae;g_Paraprevotella;s_unclassified	0	0.0230838	0.00817322	0.0127444	0	0	0	0	0	0	0	0	0.0369179	0	0	0	0.015877	0	0	0	0.0226813	0.0125376	0	0.0244035	0	0.0142796	0.0305217	0	0	0	0	0	0	0	0.0332263	0	0	0	0	0.0081671	0	0.029277	0	0	0	0	0	0.00799383
181826	k_Bacteria;p_Firmicutes;c_Clostridia;o_Clostridialesf_Ruminococcaceae;g_unclassified;s_unclassified	0.00700006	0	0	0	0	0.0206007	0	0.013818	0.00923593	0	0	0.0290953	0.0113908	0.0159523	0.0201674	0.0167962	0	0.00825842	0.023458	0	0.0136766	0.0177313	0.0141698	0.0140885	0	0.0225793	0.0182384	0.0145731	0.0201168	0	0	0.0240786	0	0.0261742	0	0.0164059	0.0103237	0	0	0.0163383	0.00725265	0.0250704	0.0144478	0.00646534	0.0131428	0	0.00756975	0.00565688
181953	k_Bacteria;p_Bacteroidetes;c_Bacteroidia;o_Bacteroidalesf_Bacteroidaceae;g_Bacteroides;s_uniformis	0.0320672	0.0244843	0.0141601	0.0392899	0.0117666	0.0256946	0.0323559	0.013818	0.0313223	0	0	0.0180426	0.0267163	0.0365578	0.0107794	0.0489863	0.0343035	0	0.0181698	0.0297083	0.0453744	0.0319693	0.0496046	0.00996008	0.0325308	0.027655	0.0182384	0.0483505	0.0256451	0.0295358	0.0103392	0	0	0.0242322	0.0240453	0.00947115	0.0219013	0.0100737	0.0493997	0.0548253	0.0217517	0.0354585	0	0.0233026	0.0394372	0.020627	0.0524759	0.034856
182036	k_Bacteria;p_Firmicutes;c_Clostridia;o_Clostridialesf_Ruminococcaceae;g_unclassified;s_unclassified	0.0098946	0.016322	0.0115615	0.0127444	0.0117666	0.0495346	0	0.0472134	0.0269275	0	0.0209266	0.0139754	0.00805614	0.0365578	0.0107794	0.00969551	0	0.0218533	0.0165865	0	0	0.0153556	0.0318231	0.0263593	0.0288344	0.027655	0.0163127	0	0.0275478	0	0.0193437	0.0240786	0	0.0252219	0.0205054	0	0.0126441	0.0123379	0.0521334	0.0245088	0.0416601	0.0250704	0	0.0129251	0	0.0217429	0.0169295	0
182052	k_Bacteria;p_Bacteroidetes;c_Bacteroidia;o_Bacteroidalesf_Bacteroidaceae;g_Bacteroides;s_unclassified	0.00700006	0.0326483	0.020026	0	0.0353063	0.0490557	0	0	0.00652691	0	0	0	0	0	0	0	0	0.020232	0.00741627	0	0	0.00886578	0	0	0	0	0	0	0.0362717	0.0410228	0	0	0	0	0	0	0	0	0	0	0	0.0185148	0	0.0303159	0.00758954	0	0	0.00979301
182116	k_Bacteria;p_Firmicutes;c_Clostridia;o_Clostridialesf_Lachnospiraceae;g_unclassified;s_unclassified	0	0.00816097	0	0.00901123	0	0.0343388	0	0.00797505	0.00652691	0.0120577	0	0.0114108	0.0197302	0.0239297	0	0.0181422	0	0	0.022254	0	0.00684111	0	0	0.0140885	0	0.00714149	0.0315933	0.0279079	0	0	0.0103392	0	0.0309607	0	0	0.0232025	0.0103237	0.0100737	0.0166466	0.0432386	0.0217517	0.0106891	0	0	0.0107309	0	0.0227142	0.00799383
182854	k_Bacteria;p_Bacteroidetes;c_Bacteroidia;o_Bacteroidalesf_Bacteroidaceae;g_Bacteroides;s_unclassified	0.0139933	0.0141351	0.0245276	0.00637186	0	0	0	0.0309019	0.00923593	0	0	0.0114108	0	0.0211035	0	0.0153327	0	0.0116804	0.0104899	0.0257271	0	0	0	0.0199248	0.0173863	0.0123664	0	0	0	0.00789312	0.0103392	0	0	0	0	0	0	0	0	0	0.0177597	0.0226766	0	0	0	0.0119084	0	0
182911	k_Bacteria;p_Firmicutes;c_Clostridia;o_Clostridialesf_Ruminococcaceae;g_unclassified;s_unclassified	0.0197902	0	0	0.0127444	0.0220146	0.0291358	0	0.0523363	0.0351729	0	0	0.00806854	0.030141	0	0	0	0	0	0.0209811	0	0.00966969	0.00886578	0	0.0199248	0.0150568	0.0319346	0	0.00841437	0.0159034	0.0111621	0	0	0	0	0.0240453	0.0189442	0.00730075	0	0	0	0	0	0.0250261	0.0144508	0.0131428	0.018191	0.0239431	0
183104	k_Bacteria;p_Actinobacteria;c_Coriobacteriia;o_Coriobacterialesf_Coriobacteriaceae;g_unclassified;s_unclassified	0	0	0	0.0110369	0.0203813	0	0	0.0276386	0.0113107	0.00852653	0.0120814	0	0.0139509	0	0	0	0.0183335	0.00825842	0	0	0	0.00886578	0.0142637	0	0	0	0	0.0237991	0.0142637	0	0	0	0	0	0	0	0	0	0	0	0.0102532	0.0250704	0	0	0	0	0	0
183137	k_Bacteria;p_Firmicutes;c_Clostridia;o_Clostridialesf_Lachnospiraceae;g_unclassified;s_unclassified	0	0	0.00817322	0	0	0	0.014468	0	0	0	0.0120814	0	0.00805614	0	0	0	0.0109003	0	0	0.00742301	0	0	0.00850304	0	0	0.0109003	0.0141271	0	0.0123185	0	0.012663	0	0.0154785	0.00988955	0.00725265	0.00947115	0	0	0	0	0	0	0	0	0	0	0	0
183224	k_Bacteria;p_Firmicutes;c_Clostridia;o_Clostridialesf_unclassified;g_unclassified;s_unclassified	0	0.0115411	0	0.0254908	0.0166409	0	0	0	0	0	0.0352294	0.0213487	0	0	0	0	0	0.020232	0	0	0	0.0198245	0	0	0	0.0100971	0	0	0	0	0	0.0085148	0	0	0.0171179	0.0171179	0.0146002	0	0	0	0.0191829	0.0185148	0	0	0	0.018191	0	0
183480	k_Bacteria;p_Bacteroidetes;c_Bacteroidia;o_Bacteroidalesf_Bacteroidaceae;g_Bacteroides;s_unclassified	0.0747711	0.144649	0.262556	0.18608	0.147258	0.181491	0	0.261472	0.112586	0.0443162	0	0.178265	0	0	0.167953	0.00685571	0.129996	0.163624	0.201352	0	0.204973	0.196498	0.137284	0.146248	0.00869494	0.112673	0.00815484	0.173707	0.210476	0	0.109637	0.0085148	0	0.204382	0.138175	0.025062	0.111659	0.00712045	0.00744319	0.148031	0.181814	0.133904	0.120881	0.218588	0.218483	0.254989	0.00756975	0.137281
183579	k_Bacteria;p_Bacteroidetes;c_Bacteroidia;o_Bacteroidalesf_Bacteroidaceae;g_Bacteroides;s_unclassified	0	0.0302847	0.0294799	0	0.0235349	0.0549589	0.014468	0	0.0577042	0.0120577	0	0	0	0	0.0132022	0	0	0.020232	0	0	0.0727541	0.0198245	0	0	0.00869494	0	0	0	0.0256451	0.0302847	0	0	0	0	0	0	0	0.0383684	0	0	0.0125577	0.0733453	0.0144478	0.0158302	0	0	0	0.0593264
184174	k_Bacteria;p_Bacteroidetes;c_Bacteroidia;o_Bacteroidalesf_Bacteroidaceae;g_Bacteroides;s_unclassified	0.0221265	0.0199907	0.00817322	0	0.0235349	0.006863	0	0	0.0113107	0.0147678	0	0	0	0	0.0186712	0	0.015877	0.0273958	0	0	0.00684111	0.0177313	0.0147292	0	0.0122936	0.0410253	0	0.0630023	0.0426844	0.0660826	0.0179086	0	0	0	0.0125564	0	0	0.00712045	0	0.0231069	0.0191829	0.037036	0	0	0	0.0400995	0	0.0218966
184426	k_Bacteria;p_Firmicutes;c_Clostridia;o_Clostridialesf_Ruminococcaceae;g_unclassified;s_unclassified	0.0261812	0.0244843	0.0365681	0.0127444	0.0235349	0.0307123	0	0	0.00652691	0.0255804	0.0209266	0	0	0.0159523	0.0228681	0	0	0.0340598	0	0.0439468	0.00966969	0.0386521	0.052444	0.0199248	0.0150568	0.0225793	0.0141271	0	0	0	0.0193437	0.0085148	0.0328394	0.0139896	0.0177578	0.025062	0.0301026	0.0100737	0	0	0.0298969	0.015117	0.0250261	0.0214349	0	0.0168414	0	0
184770	k_Bacteria;p_Firmicutes;c_Clostridia;o_Clostridialesf_Lachnospiraceae;g_Coprococcus;s_unclassified	0.0121185	0.0141351	0.0316671	0	0.00831875	0.0194224	0	0.013818	0.0206514	0.0330265	0	0.0411528	0.030141	0.0178354	0.0340934	0.0265591	0	0	0.0181698	0.0210054	0.0152911	0.0198245	0.0465931	0.0172551	0.00869494	0.0174892	0.028257	0.0118987	0.0301778	0	0	0.0294916	0	0.00699291	0	0.0454396	0	0.0159284	0.0306983	0.0336871	0.0125577	0.0329514	0.0117965	0.0129251	0.0227652	0	0.0370975	0.00979301
184922	k_Bacteria;p_Firmicutes;c_Clostridia;o_Clostridialesf_Veillonellaceae;g_Dialister;s_unclassified	0.0408072	0	0	0	0.0564593	0	0.0548003	0	0	0	0	0	0.0113908	0.064841	0.045108	0	0	0.0701383	0.0196258	0	0	0.0250772	0	0	0.0325308	0.0188907	0	0	0	0.0574909	0.0318723	0.0510958	0.0507693	0	0.0229261	0	0.0309756	0.0142466	0	0.0825945	0	0	0.0144478	0.0204373	0	0	0	0
185088	k_Bacteria;p_Firmicutes;c_Clostridia;o_Clostridialesf_Lachnospiraceae;g_Ruminococcus;s_gnavus	0.00700006	0.0115411	0.00817322	0	0	0.00971097	0	0.0159558	0.00923593	0.0170525	0	0.0197649	0.0180109	0	0	0.00969551	0	0	0.0148353	0.0105021	0.0118442	0	0.0240542	0.0199248	0.0150568	0.0327236	0.0115346	0.0145731	0.0235897	0	0.0073076	0.0208522	0	0	0	0.0390621	0.00730075	0	0.0128942	0.0270961	0.0102532	0.0169015	0	0	0.00758954	0	0.0200317	0.00565688
185864	k_Bacteria;p_Firmicutes;c_Clostridia;o_Clostridialesf_Lachnospiraceae;g_unclassified;s_unclassified	0	0	0	0	0.00831875	0.00971097	0	0.0178393	0.0113107	0.00852653	0	0.00806854	0.00805614	0.0159523	0.0107794	0.0181422	0	0	0.0104899	0.0323748	0	0	0	0	0.0194387	0.0188907	0.0132649	0	0	0	0	0	0.0173056	0	0.00725265	0	0	0.0142466	0	0	0	0	0	0.00913796	0	0.00972126	0.0185456	0.0126413
186090	k_Bacteria;p_Firmicutes;c_Clostridia;o_Clostridialesf_Ruminococcaceae;g_Ruminococcus;s_unclassified	0.0121185	0	0	0.0110369	0	0.0137332	0	0	0.0299291	0	0.0241646	0.00806854	0	0	0.0241054	0	0	0.0116804	0.0287314	0	0	0	0.00850304	0	0.0150568	0.0100971	0	0	0	0	0.0193437	0	0.0268116	0	0	0.0267928	0	0.0159284	0	0.0258348	0	0.0226766	0	0.0129251	0	0	0	0
186732	k_Bacteria;p_Firmicutes;c_Clostridia;o_Clostridialesf_Ruminococcaceae;g_unclassified;s_unclassified	0	0.016322	0.0115615	0	0	0.006863	0	0.0112822	0.0159961	0.0330265	0.0120814	0.0114108	0	0.00797505	0.0170442	0.00685571	0.0129633	0	0.0323372	0.0128625	0	0	0	0	0.0122936	0.0142796	0.0294111	0.0118987	0.0235897	0	0	0.0147442	0.0379219	0	0.0102522	0.0232025	0.0252901	0	0.035709	0.0258348	0	0	0	0.00913796	0.0107309	0.0168414	0	0
187126	k_Bacteria;p_Firmicutes;c_Clostridia;o_Clostridialesf_Ruminococcaceae;g_unclassified;s_unclassified	0	0	0.0141601	0.00901123	0.00831875	0.006863	0	0	0.00923593	0	0.0170861	0.0180426	0.0254727	0	0	0	0.0204977	0.0143057	0.0246032	0.0128625	0	0.00886578	0	0	0.0122936	0.0142796	0	0.0118987	0.0100579	0	0	0	0	0.0121152	0.0162105	0	0	0.0142466	0.0166466	0.0258348	0.0102532	0	0	0	0.0169675	0.00687755	0.00756975	0
187267	k_Bacteria;p_Firmicutes;c_Clostridia;o_Clostridialesf_Ruminococcaceae;g_Oscillospira;s_unclassified	0.0156451	0	0.018281	0.0110369	0.0186053	0.01682	0	0.013818	0.00923593	0.0208855	0.0226036	0.0139754	0	0	0.00762241	0	0	0.0233624	0	0.0148525	0.0164718	0.0125376	0	0	0.0122936	0.0100971	0	0	0	0	0.012663	0	0	0.0121152	0.00725265	0	0.0230862	0.0174488	0	0.0081671	0	0	0.0144478	0.0164718	0	0	0	0.0164718
187404	k_Bacteria;p_Firmicutes;c_Clostridia;o_Clostridialesf_Ruminococcaceae;g_unclassified;s_unclassified	0.00700006	0	0	0	0.0220146	0.006863	0	0	0	0	0	0.00806854	0	0	0	0	0	0.018469	0	0	0.0161396	0	0	0	0.00869494	0	0	0	0.0174214	0.0157859	0	0	0.0109447	0.00699291	0.00725265	0.00947115	0.0103237	0	0	0	0	0.0199985	0	0	0.0401614	0.018191	0	0
187492	k_Bacteria;p_Firmicutes;c_Clostridia;o_Clostridialesf_Christensenellaceae;g_unclassified;s_unclassified	0.0877777	0.028273	0	0	0	0	0	0	0	0	0.0120814	0	0	0	0	0	0	0.197777	0	0	0	0	0.0732164	0.0244035	0.00869494	0	0	0	0	0	0	0	0.0507693	0	0	0	0.00730075	0	0	0	0	0	0.153958	0.0563676	0	0.0137508	0	0
187504	k_Bacteria;p_Firmicutes;c_Clostridia;o_Clostridialesf_Ruminococcaceae;g_unclassified;s_unclassified	0	0.0346295	0.0163508	0.0305638	0.0263134	0.0662657	0	0.0607928	0.0345609	0.0190655	0.0241646	0.0139754	0.00805614	0.0465232	0.0215601	0.0153327	0	0.037857	0.0104899	0.0128625	0	0.0265987	0.0294617	0.058119	0.0434771	0.0403986	0.0215804	0.0118987	0.0341141	0	0.0283183	0.0306962	0	0.0514219	0.0280799	0	0.0230862	0.018847	0.0609717	0.0258348	0.0470026	0.034643	0.00834276	0.0250313	0	0.035732	0.0200317	0
187569	k_Bacteria;p_Firmicutes;c_Clostridia;o_Clostridialesf_Lachnospiraceae;g_Coprococcus;s_unclassified	0	0	0.0115615	0	0.0203813	0	0	0.0319158	0.0113107	0.0140013	0	0	0	0.0112797	0	0	0	0	0.0104899	0	0.00966969	0	0.0120263	0.0263593	0.0194387	0.0142796	0	0.0168277	0	0	0	0.0085148	0	0.0139896	0	0.0211806	0	0.0159284	0	0.0141492	0	0	0	0	0.0131428	0.0168414	0	0
187582	k_Bacteria;p_Firmicutes;c_Clostridia;o_Clostridialesf_Ruminococcaceae;g_unclassified;s_unclassified	0.0171385	0.0141351	0.0115615	0	0	0.0206007	0	0.00797505	0.0261233	0.0255804	0.0241646	0.0360911	0.0197302	0.0138149	0.0215601	0.0256583	0	0	0.0181698	0.0166057	0.0305857	0.0217169	0.0416712	0.0140885	0	0.0225793	0.0244704	0.0118987	0.0159034	0	0.0073076	0.0240786	0	0	0.0125564	0.0328163	0.0146002	0.0123379	0.0268439	0.0383244	0.0102532	0.0250704	0.00834276	0.00913796	0.0107309	0.015374	0.028331	0.00565688
187623	k_Bacteria;p_Bacteroidetes;c_Bacteroidia;o_Bacteroidalesf_Bacteroidaceae;g_Bacteroides;s_ovatus	0.0734452	0.0637796	0.0231246	0.0796707	0.0390344	0	0.131655	0.0682132	0.0319962	0	0.0170861	0.0553428	0.00805614	0.0632884	0.0690755	0.180701	0.031758	0.0429288	0.125328	0.0632884	0.0398832	0	0.0389784	0.0199248	0.00869494	0.0575929	0.0346099	0.0188142	0.0979289	0.00789312	0.0682433	0.0551938	0	0.0528322	0	0	0.0399937	0.0256854	0.0557366	0.139077	0.103991	0.0534701	0.0186525	0.0158302	0.0952179	0.0831688	0.0632884	0.12827
188079	k_Bacteria;p_Firmicutes;c_Clostridia;o_Clostridialesf_Lachnospiraceae;g_Coprococcus;s_unclassified	0.028851	0	0	0.0156088	0.0144113	0.0363416	0	0.040689	0.0423325	0	0	0	0.047668	0	0	0	0	0.00825842	0.0314745	0	0.0264869	0	0	0.0140885	0.026081	0.0364129	0	0	0.0174214	0	0.0103392	0.0085148	0	0	0.0261405	0.0207745	0.0126441	0	0	0	0	0.0169015	0.0166831	0.00913796	0.0185872	0.018191	0.0239431	0
189064	k_Bacteria;p_Firmicutes;c_Clostridia;o_Clostridialesf_Ruminococcaceae;g_Faecalibacterium;s_prausnitzii	0.0185119	0.028273	0.0245276	0.0211351	0.0203813	0.01682	0	0.0287675	0.0244358	0	0.0120814	0.0161376	0.022783	0.00797505	0.0107794	0.00969551	0	0.00825842	0.0287314	0.0105021	0	0.0177313	0.0208311	0.0222769	0.0212943	0.025745	0.0244704	0.0206102	0.0246388	0	0.0193437	0.0208522	0.0189576	0.0121152	0.0191809	0	0.0146002	0.0174488	0	0.0115527	0.0271303	0.0185148	0.0363662	0.00646534	0.00758954	0.020627	0.0131133	0.013848
189150	k_Bacteria;p_Firmicutes;c_Clostridia;o_Clostridialesf_Ruminococcaceae;g_Ruminococcus;s_unclassified	0.0197902	0	0	0.0110369	0	0.0137332	0	0.0309019	0.0130605	0	0	0	0.0113908	0	0	0	0	0	0.0104899	0	0.00966969	0.0153556	0	0.00996008	0.0230007	0.0174892	0	0	0	0	0	0.0085148	0	0	0.0205054	0.0133952	0.0103237	0	0	0	0.00725265	0	0.0144478	0.0144508	0	0.00972126	0	0
189524	k_Bacteria;p_Firmicutes;c_Clostridia;o_Clostridialesf_Ruminococcaceae;g_unclassified;s_unclassified	0	0	0	0.00637186	0	0.0181678	0	0	0.0146023	0.0120577	0	0	0.0180109	0.0112797	0	0	0	0	0.0277569	0.0297083	0	0.0198245	0	0	0	0	0.00815484	0	0.0246388	0	0	0.0120384	0.0256699	0.00699291	0.0102522	0	0	0.0174488	0.0297814	0	0.00725265	0	0.0144478	0	0.0200766	0	0.00756975	0
189866	k_Bacteria;p_Firmicutes;c_Clostridia;o_Clostridialesf_Lachnospiraceae;g_Blautia;s_unclassified	0.0098946	0	0	0.0127444	0.0186053	0.0137332	0.0566817	0.023935	0.00923593	0.0225592	0.0120814	0.030194	0.0360278	0	0.0228681	0.0137139	0.0183335	0.0143057	0.0305874	0.0287646	0.0193422	0.00886578	0	0	0.0173863	0.0159653	0.0206062	0.0145731	0.0301778	0	0	0.0340557	0.0379219	0.0156409	0.014499	0.025062	0	0.0201485	0.0324544	0.0497092	0.0125577	0.00755653	0.0166831	0.00913796	0.0312902	0.015374	0.0151421	0
189920	k_Bacteria;p_Bacteroidetes;c_Bacteroidia;o_Bacteroidalesf_Bacteroidaceae;g_Bacteroides;s_unclassified	0.0271004	0.0583115	0.00817322	0.0398037	0.032229	0.0247597	0.0442132	0.0398984	0.0184709	0.0208855	0	0.0180426	0.0360278	0.0510922	0.0107794	0.0956488	0.0275021	0.0350476	0.0524729	0.0754369	0.00684111	0.0294068	0.0416712	0.0140885	0.033673	0.0863752	0.0461537	0.0945819	0	0.0580314	0.025328	0	0	0	0.0324253	0	0.0206486	0.0123379	0.0394016	0.0653968	0.0191829	0.0628245	0.0117965	0.0223882	0.0107309	0.0343826	0	0.0662179
190679	k_Bacteria;p_Firmicutes;c_Clostridia;o_Clostridialesf_Lachnospiraceae;g_Coprococcus;s_eutactus	0.0484917	0.131713	0	0.12321	0	0	0	0	0.0351729	0.00852653	0	0	0	0	0.0264066	0.00685571	0	0.108846	0	0	0	0.0905312	0	0.0759392	0.0673843	0.0610385	0	0	0.00711343	0	0	0	0	0.0656618	0.0534706	0.0758451	0.0645153	0	0	0	0.00725265	0.0760323	0.0186525	0	0	0.0382887	0	0.00565688
190772	k_Bacteria;p_Firmicutes;c_Clostridia;o_Clostridialesf_unclassified;g_unclassified;s_unclassified	0	0	0	0	0.00831875	0.006863	0	0.00797505	0.00923593	0.0147678	0.0209266	0.022823	0	0.0178354	0	0	0	0	0	0	0	0.0177313	0.0170081	0	0	0.0123664	0.0150797	0	0	0	0	0	0	0	0.0102522	0.0150797	0	0.00712045	0.0364774	0.0258348	0	0	0	0.0182794	0	0	0	0.00979301
190913	k_Bacteria;p_Bacteroidetes;c_Bacteroidia;o_Bacteroidalesf_Bacteroidaceae;g_Bacteroides;s_unclassified	0.0171385	0.0230838	0.0258547	0.0277785	0.0660865	0	0.0652837	0	0.00923593	0.0147678	0	0.0267632	0.0213113	0	0.00762241	0.0362903	0	0.0218533	0	0	0.0611999	0.0250772	0.0240542	0	0	0	0	0.0505023	0.0341141	0	0	0.0120384	0	0	0.0125564	0	0.0103237	0	0	0.0326809	0.0205075	0.0338078	0	0	0	0.0283508	0.0227142	0.0187508
191052	k_Bacteria;p_Firmicutes;c_Clostridia;o_Clostridialesf_Lachnospiraceae;g_unclassified;s_unclassified	0	0	0.0115615	0.0156088	0.0186053	0.00971097	0	0	0	0.00852653	0	0	0	0	0.0186712	0	0	0	0.0419713	0.0287646	0	0.0198245	0	0.0172551	0.0122936	0	0.0399667	0	0	0	0	0	0	0	0.0102522	0.00947115	0.0103237	0	0	0	0	0.0106891	0	0	0	0	0	0
191251	k_Bacteria;p_Bacteroidetes;c_Bacteroidia;o_Bacteroidalesf_Porphyromonadaceae;g_Parabacteroides;s_unclassified	0.14474	0	0.0904196	0.145679	0.110918	0.0762259	0	0	0	0.113351	0.00854411	0.0999677	0	0	0	0.154856	0.104702	0.122249	0.0796267	0	0.156875	0.0773621	0	0.047793	0	0	0.053508	0.110244	0.0633135	0	0.090553	0	0	0	0	0	0	0.0326478	0.00744319	0	0.0240478	0	0.0117965	0	0	0.0840209	0.099163	0.0195846
191442	k_Bacteria;p_Firmicutes;c_Clostridia;o_Clostridialesf_Ruminococcaceae;g_unclassified;s_unclassified	0.00700006	0	0.0163508	0.00637186	0	0	0	0	0.0184709	0	0.0170861	0.0161376	0.0290443	0	0.0152447	0.00685571	0.015877	0.00825842	0.0314745	0.0105021	0	0.0198245	0	0	0.0173863	0.0201952	0.0115346	0	0.0123185	0	0.0073076	0.0170253	0	0	0.014499	0.0299561	0	0.0213709	0.0268439	0.0440044	0.00725265	0	0.00834276	0.0193883	0.0200766	0.0137508	0	0
191872	k_Bacteria;p_Firmicutes;c_Clostridia;o_Clostridialesf_Ruminococcaceae;g_unclassified;s_unclassified	0	0.0215926	0.00817322	0	0	0.00971097	0	0.02523	0.0252936	0	0	0.0139754	0.0241653	0.0178354	0.0228681	0	0.0420172	0	0.0104899	0.0257271	0	0	0	0	0.0122936	0.0302953	0.0115346	0	0.0224917	0	0.0103392	0.0170253	0.0189576	0	0	0	0.00730075	0	0	0.0141492	0.0125577	0.0130916	0.0144478	0.0182794	0.0239968	0	0	0.00799383
192015	k_Bacteria;p_Firmicutes;c_Clostridia;o_Clostridialesf_unclassified;g_unclassified;s_unclassified	0.0185119	0.00816097	0	0.0110369	0.0144113	0	0	0.0112822	0.0113107	0	0	0.0332732	0.0113908	0.0211035	0.00762241	0	0	0.016519	0.0148353	0.0181908	0.0180929	0	0.0170081	0	0.0150568	0.00714149	0.0373842	0.0420797	0.0213373	0.00789312	0.0103392	0.0282357	0.0363067	0.0156409	0.00725265	0	0.0103237	0.0174488	0.010528	0	0.0162122	0	0.00834276	0.00646534	0	0.015374	0.0239431	0
192347	k_Bacteria;p_Firmicutes;c_Clostridia;o_Clostridialesf_Ruminococcaceae;g_unclassified;s_unclassified	0	0	0.00817322	0.104309	0.0901171	0.285991	0	0.194841	0	0.00852653	0	0	0.0139509	0.303825	0	0	0	0.00825842	0	0	0.00684111	0.00886578	0	0.102256	0.210539	0.0123664	0.0115346	0	0	0	0	0	0.00773959	0	0.00725265	0.149717	0.128884	0	0.00744319	0.0081671	0	0.17456	0	0.179469	0	0	0.00756975	0.0515262
192437	k_Bacteria;p_Firmicutes;c_Clostridia;o_Clostridialesf_unclassified;g_unclassified;s_unclassified	0.00700006	0.00816097	0.0231246	0	0.00831875	0.0256946	0	0.0195422	0.00923593	0.0269644	0	0.0161376	0	0.00797505	0	0	0	0.018469	0	0.0348379	0.0167506	0.0319693	0.0282071	0.0172551	0.0325308	0.0142796	0	0	0	0	0	0	0.0154785	0.0156409	0.0125564	0.0189442	0.0126441	0	0	0	0.00725265	0.0169015	0.00834276	0	0	0.00972126	0	0
192625	k_Bacteria;p_Firmicutes;c_Clostridia;o_Clostridialesf_Lachnospiraceae;g_unclassified;s_unclassified	0.0171385	0	0.0231246	0.0211351	0.0166409	0.0194224	0	0	0.0130605	0.0255804	0	0.0312541	0.0351152	0.00797505	0	0	0	0.016519	0.0148353	0.0210054	0	0	0.0147292	0	0.0212943	0.0123664	0.0294111	0.0188142	0.0246388	0.0111621	0.0163481	0.0225232	0	0	0.014499	0.0267928	0.0178819	0	0.0434208	0.0216142	0.0205075	0.015117	0	0	0.0200766	0	0.028331	0
192684	k_Bacteria;p_Bacteroidetes;c_Bacteroidia;o_Bacteroidalesf_Bacteroidaceae;g_Bacteroides;s_unclassified	0.0139933	0.00816097	0	0.0168596	0	0	0.0118129	0.0159558	0.0172779	0.0147678	0	0.0139754	0.0213113	0.0239297	0	0.0247248	0.00916528	0.0143057	0.0181698	0.0196485	0	0	0.0240542	0	0	0	0.00815484	0.0206102	0.0123185	0.00789312	0.0103392	0.0085148	0	0	0.0162105	0	0	0	0	0.0216142	0.0162122	0	0	0	0.0185872	0	0.0150866	0.00979301
192741	k_Bacteria;p_Firmicutes;c_Clostridia;o_Clostridialesf_unclassified;g_unclassified;s_unclassified	0.0356825	0.0416232	0.0163508	0	0	0	0	0.0356843	0.00923593	0	0	0.0322794	0	0	0	0	0	0.0218533	0.00741627	0	0	0.0217169	0.0370749	0.0140885	0.0378997	0.0327236	0	0	0	0	0.025328	0.0147442	0	0	0.0280799	0.0299561	0.0193148	0	0	0	0.0376811	0	0.0263801	0	0	0	0	0
192839	k_Bacteria;p_Bacteroidetes;c_Bacteroidia;o_Bacteroidalesf_Bacteroidaceae;g_Bacteroides;s_unclassified	0.0098946	0.0182487	0.0115615	0.00637186	0	0	0	0.0264617	0.00652691	0.0120577	0	0.0139754	0.0241653	0.0112797	0	0.0153327	0.015877	0.016519	0.023458	0	0	0	0.00850304	0	0	0.0100971	0	0	0.0123185	0.0111621	0	0.0170253	0	0	0.014499	0	0.0126441	0	0.010528	0	0.0217517	0.0199985	0	0.0111934	0.00758954	0.0247913	0.0273002	0.0187508
192983	k_Bacteria;p_Firmicutes;c_Clostridia;o_Clostridialesf_Lachnospiraceae;g_unclassified;s_unclassified	0	0	0.0115615	0	0.0166409	0	0.0167063	0	0.00923593	0	0.0147968	0.030194	0.0267163	0	0.0132022	0.019395	0	0.020232	0.0287314	0.0128625	0	0	0.0190159	0.00996008	0.0173863	0.0100971	0.0305217	0.00841437	0.0100579	0	0	0	0.0154785	0	0.0102522	0.0170533	0	0.0159284	0.0257905	0.0081671	0	0.0106891	0	0.0111934	0.0131428	0	0.0131133	0
193075	k_Bacteria;p_Firmicutes;c_Clostridia;o_Clostridialesf_unclassified;g_unclassified;s_unclassified	0.0098946	0	0	0	0.0203813	0	0	0	0.0146023	0.0147678	0	0.0139754	0.0161093	0	0	0.00969551	0.015877	0	0	0	0	0.0125376	0	0	0.00869494	0.0319346	0.0182384	0.0168277	0.0201168	0	0.0103392	0.0120384	0.0328394	0.0121152	0.0177578	0	0	0.0100737	0	0.0163383	0.0162122	0	0	0	0	0	0.0131133	0
193233	k_Bacteria;p_Bacteroidetes;c_Bacteroidia;o_Bacteroidalesf_Bacteroidaceae;g_Bacteroides;s_unclassified	0.0383304	0.0416232	0.0258547	0.0270375	0.0390344	0.00971097	0.00835474	0.0451433	0.0146023	0.0190655	0	0.0279536	0.0441296	0.0276325	0.00762241	0.0636295	0.0587262	0.0319928	0.0287314	0.0181908	0.0355393	0.0493794	0.0268941	0.0244035	0.00869494	0.043442	0.0141271	0.0595273	0.041481	0.0569454	0.0219341	0.0340557	0	0.0197848	0.0191809	0	0.0146002	0.0236268	0.0288355	0.074039	0.0376811	0.0472185	0	0.0193883	0.0436021	0.0461364	0.0460675	0.0685957
193591	k_Bacteria;p_Bacteroidetes;c_Bacteroidia;o_Bacteroidalesf_Bacteroidaceae;g_Bacteroides;s_unclassified	0.00700006	0.0182487	0.0115615	0.0142487	0.0353063	0.0118933	0.0312584	0.0319158	0.0206514	0	0	0.0114108	0	0.0406799	0	0.0245083	0.015877	0.020232	0.0104899	0.0222797	0	0.00886578	0.00850304	0	0.0347778	0.0236815	0.0230707	0.0188142	0.00711343	0	0.0073076	0	0	0	0.0205054	0	0.0146002	0.00712045	0.0297814	0.0245083	0	0.0213795	0	0.0111934	0.0107309	0.00972126	0	0.023311
193778	k_Bacteria;p_Firmicutes;c_Clostridia;o_Clostridialesf_Ruminococcaceae;g_unclassified;s_unclassified	0.0139933	0.0230838	0.018281	0.0168596	0.0263134	0.0578897	0	0.0511035	0.0363661	0.0120577	0.0241646	0	0	0.0319085	0.00762241	0.0118765	0	0.0330425	0.0128476	0	0	0.0234572	0.0442006	0.0434358	0.0407836	0.0416426	0.0294111	0.0168277	0.035567	0	0.0231208	0.0240786	0	0.0320586	0.0177578	0.00947115	0.0206486	0.0123379	0.0726215	0.0141492	0.0376811	0.034643	0	0.0129251	0	0.0266306	0.0151421	0
193833	k_Bacteria;p_Firmicutes;c_Clostridia;o_Clostridialesf_Lachnospiraceae;g_unclassified;s_unclassified	0	0.0115411	0	0	0	0	0	0	0	0.0208855	0	0	0	0	0.0264066	0	0	0	0.0209811	0	0	0	0.0268941	0.0170241	0.0325308	0	0	0	0	0	0	0	0	0	0	0.00947115	0	0	0	0	0	0.0239034	0.0220704	0.0111934	0	0	0	0
193946	k_Bacteria;p_Firmicutes;c_Clostridia;o_Clostridialesf_Lachnospiraceae;g_Blautia;s_unclassified	0	0.0182487	0.00817322	0.0156088	0	0	0	0	0.0226228	0.0120577	0	0.00806854	0	0	0	0	0	0.020232	0.0209811	0	0	0	0.0120263	0	0.0173863	0	0	0	0.00711343	0	0.0103392	0.0147442	0	0	0.0162105	0.0284185	0	0.0201485	0.010528	0	0	0	0.00834276	0.0129251	0	0.0137508	0.0107069	0
194001	k_Bacteria;p_Firmicutes;c_Clostridia;o_Clostridialesf_Lachnospiraceae;g_Coprococcus;s_unclassified	0.0121185	0.0115411	0.0141601	0.0127444	0.0117666	0.0217152	0	0	0.0113107	0.00852653	0	0.0342383	0	0.0178354	0.0215601	0.0216846	0	0	0.0104899	0.0105021	0.0205157	0	0.0268941	0	0	0.0174892	0.0373842	0.0366816	0.0123185	0.0157859	0	0.0255396	0	0.0197848	0.0125564	0	0	0	0.0128942	0.0294572	0	0.015117	0	0.00913796	0	0	0.0302877	0
194014	k_Bacteria;p_Firmicutes;c_Clostridia;o_Clostridialesf_unclassified;g_unclassified;s_unclassified	0	0.0605577	0	0.0627983	0	0	0	0.0159558	0	0.0269644	0	0	0	0	0.0264066	0	0	0.0452524	0.0734945	0	0	0.0177313	0.0564367	0.0778822	0.0378997	0	0	0	0.0555743	0	0.0335084	0	0	0	0.0240453	0	0	0	0	0	0	0	0	0.0309975	0	0	0	0
194236	k_Bacteria;p_Firmicutes;c_Clostridia;o_Clostridialesf_unclassified;g_unclassified;s_unclassified	0	0	0	0.00637186	0.0381365	0	0	0.0195422	0.0130605	0.037172	0	0.0255175	0.0241653	0.00797505	0	0	0	0.016519	0.022254	0.0105021	0.0136766	0	0.0170081	0.0263593	0.00869494	0.0123664	0.0446871	0.016834	0.0213373	0	0.0103392	0	0.0232189	0.0270931	0	0.0232025	0	0.0159284	0.010528	0.0200107	0.029004	0.0185148	0.0235945	0.00646534	0.0169675	0	0.0169295	0.00565688
194297	k_Bacteria;p_Firmicutes;c_Clostridia;o_Clostridialesf_Ruminococcaceae;g_Ruminococcus;s_unclassified	0.0232066	0	0	0	0.0186053	0	0	0.0178393	0.0562036	0.0295387	0	0.00806854	0	0	0	0	0.138238	0.0360083	0	0	0	0.0441554	0.0208311	0.0441554	0.033673	0.0416426	0	0	0	0	0.0511977	0.0147442	0	0	0.0261405	0.0164059	0.00730075	0.00712045	0	0.0216142	0.0552424	0.0862839	0.0657256	0	0	0	0	0
194659	k_Bacteria;p_Firmicutes;c_Clostridia;o_Clostridialesf_Clostridiaceae;g_unclassified;s_unclassified	0.0209908	0.0182487	0.00817322	0	0.0117666	0	0	0.0112822	0.0113107	0	0.0191031	0	0	0.00797505	0.0107794	0	0	0.0233624	0	0	0	0.0198245	0	0	0	0.0142796	0	0	0	0	0.0206795	0	0.0134046	0	0.0397161	0.0133952	0.0163237	0	0.0128942	0.0270961	0.0177597	0	0.0220704	0.0111934	0	0.0119084	0.00756975	0.0149576
194660	k_Bacteria;p_Firmicutes;c_Clostridia;o_Clostridialesf_Lachnospiraceae;g_Blautia;s_unclassified	0.0098946	0.0199907	0	0.0127444	0	0	0	0.0112822	0.0184709	0.0170525	0.0209266	0.0139754	0.00805614	0	0	0	0	0.00825842	0.0277569	0.00742301	0	0.0125376	0.0170081	0	0.00869494	0	0.0244704	0	0	0	0.0073076	0.0147442	0.0173056	0	0.0162105	0.0390621	0.00730075	0.0201485	0.0182356	0.0163383	0.0145005	0.0106891	0.00834276	0.0193883	0	0	0.0169295	0
194670	k_Bacteria;p_Bacteroidetes;c_Bacteroidia;o_Bacteroidalesf_Bacteroidaceae;g_Bacteroides;s_unclassified	0.00700006	0.025809	0.00817322	0.0254908	0.0532996	0	0.0548003	0	0.0172779	0.0120577	0	0.0351768	0.0341781	0	0.0132022	0.0362903	0.00916528	0.029783	0	0	0.0180929	0.0153556	0.0120263	0	0	0	0	0.0376351	0.041481	0	0.0103392	0.0170253	0	0	0.0229261	0	0.0126441	0.00712045	0	0.0391862	0.0271303	0.0302375	0	0	0	0.036388	0.0227142	0.0187508
194672	k_Bacteria;p_Firmicutes;c_Clostridia;o_Clostridialesf_Ruminococcaceae;g_unclassified;s_unclassified	0.0185119	0.0199907	0.0163508	0.0246812	0.0263134	0.0307123	0	0.0774227	0.0292076	0.0190655	0	0.0139754	0.0180109	0.0159523	0.0215601	0	0	0.016519	0.0246032	0.00742301	0	0.0125376	0.0190159	0.0263593	0.0212943	0.0499979	0.0346099	0.0118987	0.0426844	0	0.0231208	0.0329738	0.0363067	0.0197848	0.0340085	0	0	0.0201485	0	0.0115527	0.0422869	0.0185148	0.0117965	0.0182794	0.0107309	0.0168414	0	0.00979301
194733	k_Bacteria;p_Firmicutes;c_Clostridia;o_Clostridialesf_Lachnospiraceae;g_unclassified;s_unclassified	0	0	0.0294799	0	0.0203813	0	0.0391881	0	0.0146023	0.0426423	0.0226036	0.0242077	0.0254727	0	0	0.0137139	0	0.0143057	0.0339973	0.0105021	0	0.0177313	0	0.0140885	0.0288344	0.00714149	0.0382644	0.0145731	0	0	0.014622	0.0120384	0.0134046	0	0.0229261	0.0209082	0	0.0174488	0.0315886	0.0336871	0.0145005	0.0185148	0.0117965	0	0.0185872	0.0137508	0.021415	0
194758	k_Bacteria;p_Firmicutes;c_Clostridia;o_Clostridialesf_Lachnospiraceae;g_Coprococcus;s_unclassified	0	0	0.00817322	0.0127444	0.0332863	0.006863	0	0.0211082	0.00923593	0.0434873	0	0.0161376	0.0341781	0.00797505	0	0.0153327	0	0	0.023458	0.0128625	0	0	0.0190159	0	0	0.0123664	0.0178208	0.0178208	0.0213373	0	0	0	0.0189576	0.0242322	0	0.0354467	0	0.0123379	0.0196969	0.0270961	0.0191829	0.0106891	0.020433	0.0129251	0.0251683	0	0.0169295	0
194924	k_Bacteria;p_Firmicutes;c_Clostridia;o_Clostridialesf_unclassified;g_unclassified;s_unclassified	0	0	0	0.00637186	0.0117666	0	0.0312584	0.00797505	0.00652691	0.0120577	0.00854411	0.0139754	0.00805614	0	0.0215601	0.00685571	0.0129633	0.0143057	0.022254	0.00742301	0	0	0	0	0.0122936	0	0.0346099	0.0188142	0.0142243	0.00789312	0.012663	0.0208522	0.0173056	0.0139896	0.0125564	0.0150751	0	0	0.0210571	0.042459	0.0102532	0.0185148	0	0	0.0185872	0	0.021415	0
195081	k_Bacteria;p_Firmicutes;c_Clostridia;o_Clostridialesf_Lachnospiraceae;g_Dorea;s_unclassified	0.0139933	0.0141351	0.0141601	0.0127444	0.0117666	0.0194224	0	0.0264617	0	0.0120577	0	0.0322794	0	0.0112797	0	0.0216846	0	0	0.00741627	0.0105021	0.0136766	0.0177313	0.0268941	0	0.0194387	0.0123664	0.015763	0	0	0	0.0103392	0.0085148	0	0.0296797	0.0162105	0.0314187	0.0163237	0.00712045	0.0128942	0.0294572	0	0.015117	0.0117965	0.0233026	0	0.0119084	0	0.00799383
195105	k_Bacteria;p_Firmicutes;c_Clostridia;o_Clostridialesf_Lachnospiraceae;g_Roseburia;s_faecis	0.028851	0.0461798	0.0316671	0	0.0166409	0.031471	0	0.0429738	0.0514407	0.0208855	0.00854411	0	0.0279046	0.030895	0.0522779	0.00969551	0	0.037857	0.0104899	0.0222797	0	0.0153556	0.0120263	0.0140885	0.0288344	0.0422509	0.028257	0.0118987	0.0686386	0	0.012663	0.0654305	0.0643287	0.0121152	0.014499	0.0341568	0.0252901	0.0284962	0.00744319	0.0577942	0.0217517	0.0302375	0.0363662	0.0438441	0.0262877	0.00972126	0.0131133	0.0379322
195115	k_Bacteria;p_Firmicutes;c_Clostridia;o_Clostridialesf_Lachnospiraceae;g_unclassified;s_unclassified	0.0185119	0.0336535	0.0455325	0.0201514	0.00831875	0	0.0684239	0	0.0433293	0.0671832	0.0622316	0.0576522	0.0624289	0.0159523	0.0152447	0.0265591	0	0.0387483	0.0584378	0.0306229	0.0136766	0.0234572	0.0360857	0.0330452	0.0879051	0.0294415	0.0787349	0.0188142	0.0174214	0	0.0273578	0.0442454	0.0379219	0	0.0602531	0.0403979	0.0178819	0.0409304	0.0714637	0.0566252	0.0324287	0.0472185	0.0144478	0.0111934	0.0442582	0.0247913	0.0484955	0.00799383
195177	k_Bacteria;p_Firmicutes;c_Clostridia;o_Clostridialesf_unclassified;g_unclassified;s_unclassified	0.0209908	0.025809	0.0231246	0	0	0.0363416	0.0118129	0.02523	0.0386421	0.0120577	0	0.00806854	0.0267163	0.0159523	0.0357581	0	0	0	0.0128476	0.0267779	0	0.00886578	0	0.00996008	0.0245891	0.0410253	0.0355587	0.0346966	0.068268	0.00789312	0.0163481	0.0434178	0.0519376	0.0209852	0	0.0401951	0.0301026	0.0123379	0	0.0633174	0.0217517	0.0169015	0.0186525	0.0214349	0.03394	0	0.0200317	0.013848
195222	k_Bacteria;p_Firmicutes;c_Clostridia;o_Clostridialesf_Ruminococcaceae;g_unclassified;s_unclassified	0	0	0.0622997	0	0	0.0434406	0	0.0225659	0	0	0	0.0490982	0	0.0597208	0.0107794	0	0	0.0143057	0	0	0	0	0	0	0.0368883	0	0	0.0279079	0	0.0402555	0	0	0	0.0232004	0	0	0	0	0	0	0	0.0169015	0.0117965	0	0.0371807	0	0	0
195465	k_Bacteria;p_Firmicutes;c_Clostridia;o_Clostridialesf_Lachnospiraceae;g_unclassified;s_unclassified	0.0209908	0.028273	0.0141601	0	0	0.0181678	0	0.0414645	0.0284679	0.0120577	0	0	0.0161093	0.0264558	0.0444584	0	0	0.0116804	0.0104899	0.0181908	0	0	0	0	0.0122936	0.043442	0.0270537	0.0237991	0.0444285	0	0.0163481	0.0318553	0.0337396	0.0156409	0.00725265	0.0232025	0.0178819	0.0159284	0	0.0476497	0.0229285	0.0226766	0.0144478	0.0204373	0.0283946	0	0.0169295	0.0353117
195466	k_Bacteria;p_Bacteroidetes;c_Bacteroidia;o_Bacteroidalesf_S24_7;g_unclassified;s_unclassified	0.00700006	0.142296	0.0926225	0	0	0	0	0	0.0146023	0.0943109	0.0256307	0	0	0	0.117611	0	0.0728189	0	0	0	0.00684111	0	0.092505	0	0	0	0	0	0.173915	0.0616305	0	0	0	0	0.0861865	0.0599392	0	0.0403051	0	0	0.138958	0	0	0	0	0	0.00756975	0.031985
195508	k_Bacteria;p_Bacteroidetes;c_Bacteroidia;o_Bacteroidalesf_Bacteroidaceae;g_Bacteroides;s_caccae	0.00700006	0.0399894	0	0.0229766	0.0263134	0.006863	0.030121	0.0365659	0.00923593	0	0	0.00806854	0.00805614	0.0390832	0.00762241	0.0217277	0.0129633	0.0143057	0.00741627	0	0.00684111	0	0.00850304	0	0.0122936	0.0566991	0	0.0188142	0.00711343	0.0217277	0	0.0255396	0	0	0	0	0.0193148	0.0275911	0	0.0216142	0.0145005	0.0239034	0	0.0129251	0.0467911	0.0168414	0.00756975	0.0304483
195651	k_Bacteria;p_Firmicutes;c_Clostridia;o_Clostridialesf_Ruminococcaceae;g_unclassified;s_unclassified	0.0121185	0.0115411	0.018281	0.0211351	0.0440398	0.0217152	0.030121	0.0159558	0.0299291	0	0.0170861	0.0290953	0.0322228	0.0211035	0.0201674	0.019395	0.0343035	0.0467376	0.0296739	0.0385961	0	0.0125376	0	0.0199248	0.0274922	0.027655	0.0230707	0.0564693	0.00711343	0	0.012663	0.0190351	0	0.0252219	0.0177578	0.0133952	0	0.022527	0.0257905	0.0638436	0.0251174	0.0106891	0.0144478	0.0250313	0.0303556	0.0307515	0.0200317	0.00979301
195721	k_Bacteria;p_Firmicutes;c_Clostridia;o_Clostridialesf_Ruminococcaceae;g_unclassified;s_unclassified	0	0.0141351	0	0.00901123	0	0.006863	0	0.0112822	0.0261233	0	0.0147968	0	0	0	0.0107794	0	0	0.0218533	0.0165865	0	0	0	0.0120263	0	0.0172495	0.0100971	0	0	0	0	0.0263624	0.0085148	0.0154785	0.00699291	0.0205054	0.0133952	0.0103237	0.018847	0	0	0	0.0106891	0	0	0	0.0194471	0	0
196246	k_Bacteria;p_Firmicutes;c_Clostridia;o_Clostridialesf_Ruminococcaceae;g_Faecalibacterium;s_prausnitzii	0.0098946	0	0	0.0168596	0.00831875	0.006863	0	0.00797505	0.0113107	0	0	0	0.0213113	0.00797505	0	0.00969551	0.00916528	0.00825842	0.0165865	0	0	0	0.0147292	0.00996008	0.0150568	0.0201952	0.0115346	0.0206102	0.0100579	0.0111621	0	0.0120384	0	0.00699291	0.0125564	0	0	0.0266553	0	0.0163383	0.00725265	0	0	0.00646534	0.00758954	0.0194471	0.0151421	0
196435	k_Bacteria;p_Firmicutes;c_Clostridia;o_Clostridialesf_Ruminococcaceae;g_unclassified;s_unclassified	0	0.0199907	0.0258547	0.0220751	0.0144113	0.0904367	0.00835474	0.0309019	0	0.0381381	0.0256307	0	0	0.0112797	0.0381195	0	0	0.016519	0.03558	0	0	0.0704235	0.0531302	0.0244035	0.00869494	0	0.0346099	0	0	0	0.0231208	0	0	0.0342729	0.0390482	0.0211806	0.0146002	0.0159284	0	0.018267	0.0410237	0	0.0464583	0.0466177	0	0	0	0
196513	k_Bacteria;p_Firmicutes;c_Clostridia;o_Clostridialesf_Ruminococcaceae;g_unclassified;s_unclassified	0.0221265	0	0	0.0238442	0	0	0	0	0.0146023	0	0	0	0	0	0.00762241	0	0	0.029783	0	0	0	0.0250772	0.0208311	0	0	0	0	0	0	0	0	0	0	0.0349798	0.0125564	0.0133952	0.0193148	0	0	0	0	0.0213795	0	0	0	0.0194471	0	0
196553	k_Bacteria;p_Firmicutes;c_Clostridia;o_Clostridialesf_Ruminococcaceae;g_Oscillospira;s_unclassified	0	0	0	0	0	0	0	0	0	0.0120577	0	0.00806854	0.0290443	0	0	0.0156325	0	0	0	0	0.00966969	0	0	0	0	0	0.0156325	0.0156325	0	0.0156325	0	0	0.0156325	0	0	0	0	0	0	0.0231069	0	0	0	0	0.0156325	0.018191	0	0
196590	k_Bacteria;p_Firmicutes;c_Clostridia;o_Clostridialesf_Ruminococcaceae;g_unclassified;s_unclassified	0.0139933	0	0	0.0211351	0.0144113	0.00971097	0	0.0188763	0	0.03411	0	0.0213487	0	0.0138149	0	0	0	0.0116804	0	0.0105021	0.00684111	0.0443405	0.00850304	0.0281797	0.0245891	0.00714149	0	0	0.0224917	0	0.0263624	0	0	0.0171339	0.0217494	0	0.0126441	0.00712045	0	0	0.0261432	0.0272549	0.0288986	0	0	0.00687755	0	0
196664	k_Bacteria;p_Bacteroidetes;c_Bacteroidia;o_Bacteroidalesf_Bacteroidaceae;g_Bacteroides;s_uniformis	0.0121185	0.025809	0	0.0277785	0.00831875	0	0.0204615	0.0178393	0.0159961	0	0.00854411	0.0139754	0.00805614	0.0287611	0	0.0672325	0.0183335	0.0143057	0.0209811	0.0128625	0.0118442	0.0153556	0.0190159	0	0	0.0357055	0	0.0366816	0.0201168	0.0460378	0.0103392	0.0371126	0	0.0156409	0.0177578	0	0	0.0201485	0.010528	0.0611677	0.0177597	0.0199985	0	0	0.0394372	0.0418322	0.0347006	0.0375081
196787	k_Bacteria;p_Firmicutes;c_Clostridia;o_Clostridialesf_Ruminococcaceae;g_unclassified;s_unclassified	0.0139933	0.00816097	0.018281	0.00901123	0	0.006863	0.00835474	0.0225659	0.0357744	0.0241171	0.0226036	0.0197649	0.022783	0.0178354	0.0304929	0	0	0.0116804	0.0370954	0.0128625	0	0.0153556	0	0	0.026081	0.0214204	0.0230707	0.0168277	0.0256451	0	0.0231208	0.0190351	0.0218907	0.0139896	0.0251147	0.0444402	0.0163237	0.0326478	0.03723	0.0400293	0.0217517	0.00755653	0.0323107	0.0182794	0.0262877	0	0.021415	0.00565688
196893	k_Bacteria;p_Firmicutes;c_Clostridia;o_Clostridialesf_Lachnospiraceae;g_unclassified;s_unclassified	0	0	0.00817322	0.0127444	0	0	0	0.023935	0.0195915	0.0381381	0.0120814	0.0114108	0.0455778	0.0112797	0.0304929	0	0	0	0.0370954	0.0656315	0.0236901	0.0443405	0.0120263	0.0298896	0.0313471	0.0188907	0.0547394	0.0748504	0.0498039	0	0.0073076	0.0147442	0	0.00699291	0.0347731	0.0341568	0.0273169	0	0	0	0.0240478	0.0185148	0.0288986	0	0.0503527	0.0247913	0.0321256	0
197072	k_Bacteria;p_Bacteroidetes;c_Bacteroidia;o_Bacteroidalesf_Bacteroidaceae;g_Bacteroides;s_uniformis	0.0546711	0.0355788	0.00817322	0.0493774	0.0463407	0.0265966	0.079765	0.0541329	0.0306336	0.0208855	0	0.0279536	0.0402825	0.0547065	0.0241054	0.114575	0.0594389	0.0350476	0.0339973	0.0555995	0.0193422	0.0265987	0.0350686	0	0.0417008	0.0650906	0.0305217	0.132617	0.0960926	0.163631	0.0219341	0.0190351	0	0.073759	0.0458642	0.00947115	0.0292036	0.0246776	0.042777	0.119785	0.0410237	0.0575935	0.00834276	0.0433646	0.117574	0.0567245	0.0546207	0.0579609
197698	k_Bacteria;p_Firmicutes;c_Clostridia;o_Clostridialesf_unclassified;g_unclassified;s_unclassified	0.0356825	0.0326483	0.00817322	0.0392899	0	0	0	0	0.0159961	0.0120577	0	0	0	0	0.0274851	0	0	0.0467376	0	0	0	0.0452192	0.0306651	0	0.0173863	0.0142796	0	0	0	0	0	0	0	0.0363527	0.0464345	0.00947115	0.0292036	0	0	0	0.0102532	0.029277	0	0.0111934	0	0.0247913	0	0
197807	k_Bacteria;p_Firmicutes;c_Clostridia;o_Clostridialesf_Clostridiaceae;g_Clostridium;s_unclassified	0.0271004	0.0522772	0	0.0318654	0	0	0	0	0.0172779	0.00852653	0	0	0	0	0.0170442	0	0	0.0421258	0	0	0	0.0177313	0	0.0281797	0.0313471	0.0342469	0	0	0	0	0	0	0	0.0171339	0.0264918	0.0264918	0.0193148	0	0	0	0.0125577	0.0311683	0	0	0	0	0	0
197930	k_Bacteria;p_Firmicutes;c_Clostridia;o_Clostridialesf_Lachnospiraceae;g_unclassified;s_unclassified	0	0	0	0.00637186	0	0	0.0118129	0.0195422	0.0130605	0.0120577	0.0209266	0.00806854	0.022783	0	0	0	0.0399652	0	0	0.0356213	0	0	0.00850304	0	0	0.0357055	0.0165409	0.00841437	0.0301778	0	0.0179086	0.0085148	0.0279067	0	0.00725265	0.00947115	0	0	0.00744319	0.0163383	0.00725265	0	0.00834276	0	0	0	0	0
198067	k_Bacteria;p_Firmicutes;c_Clostridia;o_Clostridialesf_Lachnospiraceae;g_Coprococcus;s_unclassified	0.0197902	0.00816097	0.0141601	0.0168596	0.0117666	0.01682	0.00835474	0.013818	0.0130605	0.0147678	0	0.0197649	0.0113908	0.0112797	0	0	0	0.0143057	0	0.0267779	0	0.0125376	0.00850304	0.0263593	0.0212943	0.0174892	0	0.00841437	0	0	0.0231208	0.0269214	0	0.00988955	0.0125564	0	0.0103237	0	0.023543	0	0	0	0	0	0.00758954	0.015374	0.00756975	0
198117	k_Bacteria;p_Firmicutes;c_Clostridia;o_Clostridialesf_Lachnospiraceae;g_unclassified;s_unclassified	0	0.00816097	0.0258547	0.0127444	0	0	0.0289389	0	0.0244358	0.0282808	0.0283365	0.00806854	0.0418636	0.00797505	0	0.0153327	0	0	0.0165865	0.0166057	0	0	0	0	0.0274922	0.0100971	0.0528815	0	0.0100579	0.00789312	0.0103392	0.0085148	0.0134046	0	0.0229261	0.0649794	0.0178819	0.0293734	0.0542216	0.0305695	0.0102532	0	0	0.00646534	0.0283946	0.0119084	0.0131133	0
198198	k_Bacteria;p_Firmicutes;c_Clostridia;o_Clostridialesf_Ruminococcaceae;g_unclassified;s_unclassified	0.0171385	0	0.0115615	0.00637186	0.0235349	0.00971097	0.00835474	0.0225659	0.0113107	0	0.00854411	0.0114108	0	0.0195378	0	0.00685571	0.015877	0.0143057	0.0128476	0	0.00684111	0.0153556	0	0.00996008	0.00869494	0.0159653	0.0163127	0.0266089	0	0	0	0.0147442	0	0.00699291	0.00725265	0	0	0.0174488	0	0.0356144	0.00725265	0.015117	0.027668	0.00913796	0.0151761	0.0137508	0	0.00799383
198404	k_Bacteria;p_Firmicutes;c_Clostridia;o_Clostridialesf_Ruminococcaceae;g_unclassified;s_unclassified	0.00700006	0	0.018281	0	0	0.0217152	0	0.0178393	0.015072	0	0	0	0.00805614	0.0112797	0.0201674	0	0	0.00825842	0	0.0105021	0	0	0.0147292	0	0	0	0	0	0.0224917	0	0.0073076	0.0294916	0.0346164	0.00988955	0	0.0164059	0	0.0159284	0	0.0216142	0	0.0185148	0	0.00646534	0	0	0.00756975	0
198449	k_Bacteria;p_Bacteroidetes;c_Bacteroidia;o_Bacteroidalesf_Bacteroidaceae;g_Bacteroides;s_unclassified	0.0209908	0.0141351	0.0141601	0.0238442	0.0644916	0.0118933	0.00835474	0.0422258	0.0184709	0.0190655	0	0.0242077	0.0311993	0.00797505	0	0.0586173	0.0183335	0.0330425	0.0196258	0.00742301	0.0290157	0	0	0	0.0150568	0.0371069	0	0.0168277	0.0213373	0.0862052	0.014622	0	0	0	0	0.0189442	0.0103237	0	0	0	0.0537933	0.0420947	0	0	0	0	0.00756975	0.0218966
198503	k_Bacteria;p_Firmicutes;c_Clostridia;o_Clostridialesf_Lachnospiraceae;g_Blautia;s_unclassified	0.00700006	0.00816097	0	0.0110369	0	0	0.0140397	0	0	0	0	0.022823	0.0113908	0.0138149	0	0.0237546	0	0	0.0209811	0.0148525	0.0152911	0.0153556	0	0	0.00869494	0.0142796	0.0140397	0.0291492	0.0123185	0	0	0.0190351	0.00773959	0.0252219	0	0	0	0.0100737	0.00744319	0.0216142	0.0125577	0	0	0	0.021463	0	0.0185456	0.00979301
198587	k_Bacteria;p_Firmicutes;c_Clostridia;o_Clostridialesf_Ruminococcaceae;g_unclassified;s_unclassified	0.0156451	0	0.018281	0.0201514	0.0203813	0.0181678	0	0.0319158	0.0252936	0.0255804	0	0.0255175	0.0197302	0.0529301	0.0228681	0	0.0399652	0	0.0529956	0.0487146	0.0152911	0.0294068	0	0	0.0122936	0	0	0	0.0301778	0	0	0.0147442	0.0309607	0.0383201	0.014499	0	0.0163237	0.0427515	0.0268439	0	0.00725265	0.0106891	0.0117965	0.0193883	0.0408726	0.018191	0.0227142	0
198783	k_Bacteria;p_Firmicutes;c_Clostridia;o_Clostridialesf_Lachnospiraceae;g_unclassified;s_unclassified	0.0098946	0	0.0542538	0.0604871	0.0372171	0.0394548	0	0	0.0357744	0.0351602	0	0.0434637	0	0	0.0314317	0	0	0.0116804	0.0945487	0.0925848	0	0.0669808	0.0255137	0.0330452	0.0274922	0	0.0381636	0	0	0	0	0.0190351	0	0.00988955	0.0125564	0	0.0561006	0.0174488	0	0	0.0280828	0.0555698	0.00834276	0.0129251	0	0	0	0
198866	k_Bacteria;p_Bacteroidetes;c_Bacteroidia;o_Bacteroidalesf_Porphyromonadaceae;g_Parabacteroides;s_unclassified	0.0822822	0.137963	0.163616	0.187858	0.256955	0.0206007	0.252995	0	0.141284	0.0853622	0	0.298902	0.132488	0	0.0853206	0.09365	0.0680309	0.12586	0	0.00742301	0.315098	0.11516	0.0551378	0.0527369	0	0.00714149	0.0599701	0.114998	0.157271	0	0.131976	0.0843671	0	0	0.0974127	0.0341568	0.146151	0	0	0.0845994	0.148416	0.180799	0.0553573	0.00646534	0	0.167496	0.114314	0.0794305
199034	k_Bacteria;p_Firmicutes;c_Clostridia;o_Clostridialesf_Clostridiaceae;g_Clostridium;s_unclassified	0	0.016322	0.0316671	0.00901123	0.0235349	0	0	0	0.0130605	0.0170525	0	0.0161376	0.0311993	0	0.0107794	0	0	0.0218533	0.0104899	0.0287646	0	0.0125376	0	0	0.0173863	0.0142796	0.0315933	0.0252431	0.0159034	0	0.0163481	0.0240786	0	0	0	0.0299561	0.00730075	0	0.0537071	0.018267	0.00725265	0	0	0.00646534	0.0131428	0.0119084	0.0107069	0.0113067
199047	k_Bacteria;p_Firmicutes;c_Clostridia;o_Clostridialesf_Ruminococcaceae;g_unclassified;s_unclassified	0.0171385	0.0182487	0.0408867	0.0312214	0.0570704	0.0217152	0.0312584	0.02523	0.0306336	0.0190655	0.0241646	0.0434637	0.037787	0.0338449	0.0304929	0.0118765	0.0661467	0.0618449	0.0486583	0.0287646	0	0.0319693	0	0.0385912	0.0288344	0.0342469	0.0305217	0.0589284	0.0174214	0.0249613	0.0103392	0.0329738	0	0.0389538	0.0355213	0.0211806	0.0146002	0.0518801	0.035709	0.0653968	0.0271303	0.0185148	0.030079	0.0289047	0.0442582	0.048634	0.0262289	0.013848
199147	k_Bacteria;p_Firmicutes;c_Clostridia;o_Clostridialesf_unclassified;g_unclassified;s_unclassified	0.0098946	0	0.0245276	0.00901123	0.0186053	0.01682	0.0572952	0.023935	0.0206514	0.0208855	0	0.0434637	0.046285	0.00797505	0.0252822	0.0118765	0.0204977	0.016519	0.0363456	0.0400008	0	0	0.0170081	0	0.00869494	0.0142796	0.0668094	0.0336602	0.0318107	0	0.0073076	0.0282357	0.0513568	0.00699291	0	0.0423707	0	0.0123379	0.0394016	0.0476497	0.0145005	0.0106891	0.0220704	0.00913796	0.0363976	0	0.0262289	0
199190	k_Bacteria;p_Bacteroidetes;c_Bacteroidia;o_Bacteroidalesf_Bacteroidaceae;g_Bacteroides;s_unclassified	0.0453576	0.0565686	0.0926225	0.176463	0.215574	0.0940353	0.00835474	0.0757543	0.0908439	0.03411	0.0362513	0.119413	0.134699	0.00797505	0	0.189155	0.0601432	0.0871252	0.0862893	0.00742301	0.0748816	0.0376207	0.0380386	0.0315069	0.0727926	0.136828	0.0475752	0.0785564	0.0711791	0.16129	0.047397	0	0.0134046	0	0	0.0690087	0.0526643	0	0	0	0.0801646	0.105469	0.0333708	0	0	0	0.0647298	0.0754953
199245	k_Bacteria;p_Firmicutes;c_Clostridia;o_Clostridialesf_Lachnospiraceae;g_unclassified;s_unclassified	0.0296877	0.0215926	0	0	0.0186053	0.070418	0	0.0338524	0.0386421	0.0120577	0.00854411	0.0267632	0.0394682	0	0.0304929	0	0	0.0595925	0	0	0	0.00886578	0	0.0298896	0.0150568	0.0364129	0	0.0420797	0.048254	0	0	0	0	0	0.0332263	0.0354467	0.0193148	0.0100737	0	0	0.0205075	0.0302375	0	0.00646534	0	0.0429486	0	0.0149576
199286	k_Bacteria;p_Firmicutes;c_Clostridia;o_Clostridialesf_unclassified;g_unclassified;s_unclassified	0.0098946	0.0141351	0	0	0.0249628	0.006863	0	0.0309019	0	0.0120577	0	0	0	0	0.00762241	0	0	0	0.03558	0	0	0.00886578	0.0240542	0.0140885	0.0325308	0	0	0	0	0	0.014622	0	0.0309607	0.0288433	0.0177578	0.0133952	0.0103237	0.0174488	0	0	0.0191829	0.0226766	0	0.0170987	0	0.015374	0	0.0126413
199301	k_Bacteria;p_Firmicutes;c_Clostridia;o_Clostridialesf_Lachnospiraceae;g_unclassified;s_unclassified	0	0	0	0.00901123	0.0203813	0	0	0.00797505	0.0130605	0.0330265	0	0.0213487	0.0267163	0	0.0241054	0.00685571	0	0	0.0256974	0	0	0	0.0120263	0	0	0.0123664	0.0364829	0.0237991	0.0174214	0	0.0073076	0.0120384	0.0232189	0.00699291	0	0.0160895	0.0126441	0.00712045	0.0288355	0.0400293	0.0102532	0	0	0.00646534	0.0371807	0.00972126	0.0169295	0
199354	k_Bacteria;p_Bacteroidetes;c_Bacteroidia;o_Bacteroidalesf_Barnesiellaceae;g_unclassified;s_unclassified	0.0252287	0.0199907	0.00817322	0	0	0	0	0	0.0326562	0	0.0191031	0	0	0	0	0.00685571	0.00916528	0.0601635	0	0	0.0290157	0.0365603	0	0.0359253	0	0.048442	0.0141271	0.0657586	0	0	0.0432646	0	0	0	0.014499	0	0	0	0	0.0316428	0	0.0199985	0.0400134	0	0	0.082019	0	0.023311
199534	k_Bacteria;p_Bacteroidetes;c_Bacteroidia;o_Bacteroidalesf_Rikenellaceae;g_unclassified;s_unclassified	0	0.0182487	0.00817322	0.0262755	0.032229	0.01682	0	0.013818	0.0159961	0.0241171	0.0147968	0.0139754	0	0	0.0264066	0	0	0.0143057	0.0104899	0	0	0.0354683	0.0208311	0.0172551	0	0.0294415	0	0.0222618	0.066001	0	0.0231208	0	0.0134046	0.0597971	0	0	0.0103237	0	0	0	0.0410237	0.0472185	0.0288986	0.00646534	0.021463	0.0567245	0.0262289	0.0169605
199543	k_Bacteria;p_Firmicutes;c_Clostridia;o_Clostridialesf_Ruminococcaceae;g_Ruminococcus;s_unclassified	0.0185119	0	0.0141601	0	0.0144113	0.006863	0.00835474	0.0287675	0	0.0120577	0	0.0114108	0	0.0159523	0.00762241	0.0118765	0	0.00825842	0	0.0210054	0.0167506	0	0.00850304	0.00996008	0.00869494	0.0123664	0	0	0.00711343	0.0172725	0.0163481	0.0255396	0.0279067	0.0395775	0	0.0133952	0	0.00712045	0	0.0141492	0.0102532	0	0.0166831	0.0129251	0.0169675	0.00972126	0.0302877	0.0172725
199710	k_Bacteria;p_Firmicutes;c_Clostridia;o_Clostridialesf_unclassified;g_unclassified;s_unclassified	0.0197902	0	0.0115615	0.00901123	0	0.0307123	0	0	0	0	0.00854411	0	0	0	0.0107794	0	0	0.0143057	0.00741627	0.00742301	0	0	0.0147292	0.0140885	0.0173863	0	0	0	0	0.00789312	0	0	0.0109447	0.0197848	0	0.0267928	0.0103237	0.0174488	0	0	0.0229285	0	0.0166831	0.0129251	0	0.0119084	0	0
205148	k_Bacteria;p_Firmicutes;c_Clostridia;o_Clostridialesf_Lachnospiraceae;g_Lachnobacterium;s_unclassified	0.0171385	0	0	0.00637186	0	0	0	0.0211082	0	0.0120577	0	0.0114108	0	0	0.0107794	0	0	0.0142559	0	0	0	0	0	0	0	0.00714149	0	0.0118987	0	0	0	0	0	0	0.0191809	0	0	0	0	0	0.0102532	0.00755653	0	0	0	0	0	0
205241	k_Bacteria;p_Firmicutes;c_Clostridia;o_Clostridialesf_Ruminococcaceae;g_unclassified;s_unclassified	0.0098946	0.028273	0.00817322	0	0.0300029	0.0274691	0	0.0276386	0	0	0.00854411	0	0	0.00797505	0	0	0	0.0143057	0	0.0148525	0	0.0425288	0	0.0140885	0	0	0	0	0	0	0	0.0255396	0.0279067	0.0171339	0.00725265	0	0.0193148	0	0	0	0	0.0169015	0.0235945	0.0144508	0.0185872	0.0238185	0.0185456	0.0113067
208479	k_Bacteria;p_Bacteroidetes;c_Bacteroidia;o_Bacteroidalesf_Odoribacteraceae;g_Butyricimonas;s_unclassified	0.0209908	0.0496595	0.0455325	0	0	0	0.0257405	0.0444318	0.0146023	0	0	0	0	0	0.0215601	0	0	0	0	0	0.00684111	0	0	0.0199248	0	0	0	0	0	0	0	0	0	0	0.0217494	0.0133952	0	0	0	0	0	0.0434323	0	0	0	0.0495978	0	0.00565688
208790	k_Bacteria;p_Firmicutes;c_Clostridia;o_Clostridialesf_Lachnospiraceae;g_unclassified;s_unclassified	0	0	0	0.0315156	0	0.01682	0	0	0	0	0	0	0	0.0319085	0	0	0	0	0	0	0.039292	0	0	0	0	0	0.0610719	0	0	0.0111621	0	0	0.0638602	0.00699291	0.029001	0	0	0	0	0.0081671	0.0315156	0.0362558	0.00834276	0.0111934	0	0	0	0
210647	k_Bacteria;p_Firmicutes;c_Clostridia;o_Clostridialesf_Ruminococcaceae;g_Ruminococcus;s_unclassified	0.00700006	0.0115411	0	0.0110369	0	0.0217152	0	0	0.0284679	0	0.0147968	0	0	0.0159523	0.0252822	0	0	0.0309077	0.0165865	0	0	0	0.0190159	0	0.0194387	0.00714149	0	0	0	0.00789312	0.0342972	0.0170253	0.0218907	0	0.0102522	0	0.0126441	0.0256854	0	0	0	0.0199985	0.0144478	0.0158302	0	0.0266306	0.00756975	0
211191	k_Bacteria;p_Firmicutes;c_Clostridia;o_Clostridialesf_Ruminococcaceae;g_unclassified;s_unclassified	0	0	0	0.0695665	0.0440398	0	0	0	0.0461912	0.0330265	0.0191031	0.0640852	0	0	0.0152447	0	0	0.0467376	0.0463382	0	0	0.0532163	0	0	0	0.0159653	0	0.0145731	0	0	0	0.0374016	0	0.0637666	0.0390482	0.0164059	0.0495302	0	0	0.0529645	0.0347768	0	0.00834276	0.00646534	0	0.0382887	0	0
211907	k_Bacteria;p_Firmicutes;c_Clostridia;o_Clostridialesf_Ruminococcaceae;g_unclassified;s_unclassified	0.0185119	0.0182487	0.0141601	0.00637186	0.00831875	0	0	0.0178393	0.00923593	0.0120577	0	0	0	0	0	0	0	0.00825842	0	0	0	0	0.0170081	0.00996008	0.0194387	0.0214204	0.0199794	0.0118987	0.0100579	0	0.0073076	0	0.0134046	0.0121152	0.0125564	0	0.00730075	0	0	0	0.0125577	0.0130916	0.0144478	0.00646534	0	0.00972126	0	0.00565688
211935	k_Bacteria;p_Firmicutes;c_Clostridia;o_Clostridialesf_Lachnospiraceae;g_unclassified;s_unclassified	0.00700006	0.0294278	0.0245276	0.00901123	0.00831875	0	0.0236275	0.013818	0.0195915	0.0170525	0.0191031	0.0161376	0.0213113	0	0	0.00685571	0	0.0261205	0.0339973	0	0.00966969	0.0177313	0.0225004	0.0140885	0.0325308	0.0142796	0.0294111	0.0118987	0	0	0.025328	0.0225232	0.0268116	0.00988955	0.0261405	0.0237128	0	0.0403051	0.0166466	0.0141492	0.0145005	0.0329514	0.0144478	0.0182794	0	0.018191	0.0107069	0
212532	k_Bacteria;p_Firmicutes;c_Clostridia;o_Clostridialesf_Ruminococcaceae;g_unclassified;s_unclassified	0.0458948	0	0	0.0318654	0.027598	0.0153544	0	0.0159558	0	0	0	0.0197649	0	0	0	0	0	0.00825842	0	0.0181908	0.00966969	0.0125376	0.0255137	0.0222769	0.0173863	0.0142796	0	0.00841437	0.0190739	0.0136709	0.014622	0.0340557	0	0.0304932	0	0	0.0163237	0.0174488	0	0.0163383	0.00725265	0.0169015	0	0.0144508	0.0262877	0.020627	0.0169295	0.00565688
214031	k_Bacteria;p_Bacteroidetes;c_Bacteroidia;o_Bacteroidalesf_Rikenellaceae;g_unclassified;s_unclassified	0.00700006	0.0182487	0	0.0110369	0	0	0	0	0.0284679	0	0	0	0	0	0	0	0	0	0	0	0.0118442	0.0265987	0.0245579	0.0263593	0	0	0	0	0.042087	0	0.025328	0.0245579	0	0	0.014499	0.00947115	0.0103237	0	0	0	0.0429047	0	0	0.0241824	0	0.0336877	0	0.023311
214036	k_Bacteria;p_Firmicutes;c_Clostridia;o_Clostridialesf_Mogibacteriaceae;g_unclassified;s_unclassified	0.0342821	0	0.0542538	0.0377063	0	0.0759148	0	0	0	0.0120577	0.0147968	0.0387046	0	0	0.0170442	0.0613669	0	0.0233624	0.0196258	0.0267779	0.0355393	0.0485758	0.0389784	0	0	0.0342469	0	0.0420797	0.0432735	0	0.0073076	0.0147442	0.0525121	0.0288433	0.0422826	0.0189442	0.0606743	0.0123379	0	0.0200107	0.0416601	0.0362558	0	0	0.0386997	0.0599722	0	0.0614485
219959	k_Bacteria;p_Firmicutes;c_Clostridia;o_Clostridialesf_unclassified;g_unclassified;s_unclassified	0.0156451	0.0230838	0	0	0.0235349	0	0	0.0319158	0.0326562	0	0	0	0	0	0	0	0	0	0.051945	0	0	0	0.0350686	0.0456662	0	0	0	0	0	0	0	0	0.0299772	0	0	0.0378952	0.0326518	0	0	0	0	0	0.00834276	0.0214349	0	0	0.00756975	0
228061	k_Bacteria;p_Firmicutes;c_Clostridia;o_Clostridialesf_Ruminococcaceae;g_unclassified;s_unclassified	0.0356825	0.0668473	0.0400602	0	0	0	0	0	0.0159961	0	0	0	0	0	0.0403431	0	0	0	0	0.04202	0.0193422	0	0.047364	0.0661268	0	0.0643005	0.053508	0	0	0	0.0407159	0	0	0.0532941	0	0	0	0	0	0	0.077145	0.029277	0.0288986	0	0	0	0.0107069	0
232900	k_Bacteria;p_Actinobacteria;c_Coriobacteriia;o_Coriobacterialesf_Coriobacteriaceae;g_unclassified;s_unclassified	0.0171385	0	0	0	0	0	0	0	0	0.0125288	0	0	0	0.00797505	0	0	0	0	0.0125288	0	0	0	0	0	0	0	0.00815484	0.0118987	0.0125288	0.0111621	0.0125288	0	0	0	0	0.0125288	0	0	0	0.0125288	0	0.00755653	0	0	0	0.0168414	0.0125288	0
234443	k_Bacteria;p_Bacteroidetes;c_Bacteroidia;o_Bacteroidalesf_Rikenellaceae;g_unclassified;s_unclassified	0	0	0.0141601	0.0229766	0.0117666	0.0153544	0	0.0178393	0.00652691	0.0225592	0	0.0180426	0	0	0.0152447	0	0.0129633	0.0116804	0.0128476	0	0.0226813	0.0177313	0.0120263	0.0135737	0	0.00714149	0	0.0188142	0.0188174	0	0.0103392	0	0	0.0185069	0.014499	0	0.0126441	0	0.00744319	0.0135737	0.0102532	0.0106891	0.00834276	0.0158302	0.0131428	0.020627	0	0.0126413
262095	k_Bacteria;p_Firmicutes;c_Erysipelotrichi;o_Erysipelotrichalesf_Erysipelotrichaceae;g_unclassified;s_unclassified	0	0	0	0	0.0144113	0.0137332	0.0114967	0	0	0	0	0	0	0	0	0.00969551	0.0114967	0.0143057	0.0104899	0	0.00966969	0	0.0114967	0	0	0	0.0115346	0.0114967	0	0	0.0114967	0	0.0114967	0	0	0	0	0	0	0	0.0102532	0.015117	0	0	0.00758954	0	0	0
267718	k_Bacteria;p_Firmicutes;c_Clostridia;o_Clostridialesf_Ruminococcaceae;g_unclassified;s_unclassified	0.00700006	0	0.0163508	0.0201514	0.0288255	0.006863	0.025061	0	0.0130605	0.0147678	0	0.0255175	0.0267163	0.0159523	0.0152447	0.0153327	0.0458472	0.0143057	0.0209811	0.0210054	0.0152911	0.0177313	0	0.0140885	0	0.0201952	0.0230707	0.0490782	0.0123185	0.0176494	0	0.0120384	0	0.0279818	0.0102522	0.00947115	0.0126441	0.0201485	0.0182356	0.0535919	0.00725265	0.0130916	0.0166831	0.0158302	0.0355971	0.015374	0.0107069	0.00799383
269386	k_Bacteria;p_Cyanobacteria;c_4C0d_2;o_YS2f_unclassified;g_unclassified;s_unclassified	0	0	0	0	0	0	0	0	0	0.0147678	0	0	0	0	0	0	0	0.020232	0	0	0	0	0	0.0134811	0.0134811	0	0	0	0.0188174	0	0.0163481	0	0	0.00699291	0.0134811	0	0.0146002	0	0	0	0.0229285	0	0.0117965	0.0134811	0	0	0	0.021154
269949	k_Bacteria;p_Firmicutes;c_Clostridia;o_Clostridialesf_Lachnospiraceae;g_unclassified;s_unclassified	0	0.0141351	0	0.00901123	0	0.0118933	0.0111497	0	0	0	0	0.0114108	0	0.0112797	0	0	0	0.0116804	0	0	0.0111497	0	0.00850304	0	0	0.00714149	0	0	0	0	0	0	0	0.0185069	0	0	0	0	0	0.0081671	0	0	0	0	0.0169675	0	0	0.0126413
270094	k_Bacteria;p_Bacteroidetes;c_Bacteroidia;o_Bacteroidalesf_Bacteroidaceae;g_Bacteroides;s_unclassified	0.0185119	0.016322	0.0231246	0.00637186	0.00831875	0	0	0	0.0252936	0.0190655	0	0	0.00805614	0.0137637	0.0170442	0.0137139	0.00916528	0	0	0.0128625	0	0	0	0	0.0301169	0.0100971	0.0141271	0.00841437	0	0	0.0073076	0	0	0	0	0	0	0	0	0.0141492	0.0125577	0.0130916	0	0.027421	0.00758954	0	0	0.0137637
271602	k_Bacteria;p_Firmicutes;c_Clostridia;o_Clostridialesf_unclassified;g_unclassified;s_unclassified	0	0	0	0	0	0	0	0.0211082	0	0.0330265	0	0.018575	0	0	0	0	0	0.018575	0	0	0.039292	0.0177313	0.0240542	0.00996008	0.00869494	0	0	0	0.0201168	0	0	0	0	0.0296797	0	0	0.0126441	0	0	0	0	0	0	0.0158302	0	0.0315112	0	0
276149	k_Bacteria;p_Bacteroidetes;c_Bacteroidia;o_Bacteroidalesf_Porphyromonadaceae;g_Parabacteroides;s_unclassified	0	0	0.0374715	0.00637186	0.0203813	0	0.0118129	0	0.00652691	0.0255804	0	0.0139754	0.030141	0	0.0132022	0	0.0458472	0	0.0339973	0	0.0152911	0	0.0370749	0	0	0.0294415	0.0215804	0	0	0	0	0	0	0	0	0	0	0	0	0	0.0162122	0	0	0	0	0.0174871	0	0
292537	k_Bacteria;p_Firmicutes;c_Clostridia;o_Clostridialesf_Ruminococcaceae;g_Faecalibacterium;s_prausnitzii	0	0	0.0141601	0.0110369	0.0186053	0	0	0	0.0113107	0	0.00854411	0.0197649	0.0197302	0	0.00762241	0	0.0330552	0.018469	0.022254	0	0.00684111	0.0125376	0	0.00996008	0	0.0174892	0.0115346	0.0145731	0	0	0	0.0208522	0.00773959	0.0121152	0.014499	0.0133952	0	0.0174488	0.010528	0.0294572	0.0125577	0.00755653	0	0.00646534	0.0262877	0.0168414	0.0169295	0.00565688
299428	k_Bacteria;p_Firmicutes;c_Clostridia;o_Clostridialesf_Ruminococcaceae;g_unclassified;s_unclassified	0.0139933	0.0115411	0	0	0	0	0	0.0178393	0.0113107	0	0.0147968	0.0180426	0	0	0.0170442	0	0	0	0	0	0	0.0265987	0.0120263	0.0199248	0.0194387	0.00714149	0	0	0	0	0.0103392	0	0.00773959	0	0.014499	0	0.0206486	0.0284962	0	0	0.034012	0	0.0263801	0.0144508	0	0.0315112	0	0
300136	k_Bacteria;p_Firmicutes;c_Clostridia;o_Clostridialesf_Lachnospiraceae;g_unclassified;s_unclassified	0.00700006	0.0336535	0	0.0156088	0.0166409	0.0118933	0	0	0.0113107	0.0434873	0.0256307	0	0	0.0211035	0	0	0	0.0261205	0	0.0210054	0.0193422	0	0.0208311	0	0.0173863	0.0174892	0	0	0.00711343	0	0	0.039018	0	0	0.0102522	0.0501398	0	0	0.0407852	0	0	0	0.00834276	0	0	0	0	0.023311
300378	k_Bacteria;p_Firmicutes;c_Clostridia;o_Clostridialesf_Clostridiaceae;g_unclassified;s_unclassified	0	0	0	0.0110369	0	0.0299345	0	0.0211082	0	0	0	0.0279536	0	0	0	0	0	0	0	0	0.0165188	0	0	0	0	0	0	0.0188142	0.0284514	0	0	0.0329738	0.0173056	0.00988955	0	0.0133952	0	0.00712045	0	0	0	0.00755653	0	0.00913796	0.0386997	0.0137508	0.025112	0.013848
300855	k_Bacteria;p_Firmicutes;c_Clostridia;o_Clostridialesf_Clostridiaceae;g_unclassified;s_unclassified	0.0221265	0.0199907	0.0245276	0.0127444	0.0220146	0.006863	0	0.0328983	0.0195915	0	0.0120814	0	0	0	0	0	0.00916528	0	0.0246032	0	0	0	0.0190159	0.0298896	0.0388847	0.0100971	0	0	0	0	0	0.0120384	0.00773959	0.0232004	0.014499	0	0	0	0	0	0.0205075	0	0.0117965	0.0170987	0	0.0119084	0	0
302160	k_Bacteria;p_Firmicutes;c_Clostridia;o_Clostridialesf_Ruminococcaceae;g_unclassified;s_unclassified	0.0232066	0.0141351	0.032706	0.0127444	0.0300029	0.0237882	0	0.0178393	0.00923593	0.0295387	0.00854411	0.0114108	0	0.00797505	0.0170442	0	0	0.029783	0	0.0439468	0.0226813	0.0425288	0.0564367	0	0.0274922	0.0159653	0.0115346	0	0	0	0.014622	0.0147442	0.0416875	0.0270931	0.0102522	0.0164059	0.028276	0.022527	0	0	0.0251174	0.0272549	0.0333708	0.00913796	0	0.0266306	0	0.00565688
302746	k_Bacteria;p_Firmicutes;c_Clostridia;o_Clostridialesf_Lachnospiraceae;g_unclassified;s_unclassified	0.0139933	0.0294278	0.0356418	0.0191172	0	0	0.079765	0.0159558	0.0333032	0.0518841	0.0341773	0.0570836	0.0619058	0.0112797	0.00762241	0.019395	0	0.0218533	0.0607513	0.0426719	0.00684111	0.0153556	0.0268941	0.0244035	0.0358486	0.0236815	0.0799974	0.0279079	0.0213373	0	0.0231208	0.0380772	0.0402235	0.00988955	0.0271275	0.0317083	0.0178819	0.0256854	0.0788644	0.0780042	0.0298969	0.029277	0.0166831	0.00646534	0.03394	0.0137508	0.0312201	0.00565688
302932	k_Bacteria;p_Firmicutes;c_Clostridia;o_Clostridialesf_Clostridiaceae;g_unclassified;s_unclassified	0.0139933	0.0115411	0.018281	0	0	0	0	0	0.0113107	0	0.00854411	0	0	0.0159523	0	0	0	0	0	0	0.00966969	0	0	0	0	0.0247347	0.00815484	0.0118987	0	0	0	0.0147442	0	0.0197848	0	0	0	0.00712045	0.0148891	0	0.0102532	0.0185148	0.0117965	0	0	0	0.00756975	0
303498	k_Bacteria;p_Actinobacteria;c_Coriobacteriia;o_Coriobacterialesf_Coriobacteriaceae;g_unclassified;s_unclassified	0.0271004	0.0141351	0.0183218	0.0142487	0.0249628	0	0	0	0.0216596	0	0.0170861	0	0	0.00797505	0	0	0	0.0247798	0	0	0	0	0	0.0140885	0	0	0.0230707	0	0	0	0	0.0318553	0	0.0183218	0	0	0.0219013	0	0	0	0	0.0213795	0.0117965	0	0	0	0	0
305016	k_Bacteria;p_Firmicutes;c_Clostridia;o_Clostridialesf_Lachnospiraceae;g_Lachnospira;s_unclassified	0	0	0	0.00901123	0	0.006863	0	0	0.0493211	0.0208855	0.0147968	0	0.0113908	0	0.00762241	0	0	0	0	0	0	0.0265987	0.00850304	0.0589685	0.0173863	0.0236815	0	0.0118987	0	0	0.0163481	0	0	0	0.014499	0	0.0597875	0.00712045	0	0	0.0177597	0.0729534	0	0.0129251	0	0	0	0
305141	k_Bacteria;p_Actinobacteria;c_Coriobacteriia;o_Coriobacterialesf_Coriobacteriaceae;g_unclassified;s_unclassified	0.0363625	0.0115411	0.0504158	0.0360533	0.0706568	0.0625968	0	0.0541329	0.044783	0	0.0452188	0.0854926	0.0241653	0	0.0186712	0	0.0430066	0.0369443	0	0.027789	0.0572429	0.00886578	0.0450122	0.0315069	0	0	0	0	0	0	0	0.0742764	0	0.0724154	0.0261405	0	0.0588873	0.0256854	0	0	0	0	0.027668	0.0223882	0	0.0698321	0	0.00799383
307462	k_Bacteria;p_Firmicutes;c_Clostridia;o_Clostridialesf_unclassified;g_unclassified;s_unclassified	0.0242387	0	0	0.0305638	0	0	0	0.0648555	0.00923593	0.0258579	0	0.00806854	0	0	0	0	0	0.0413073	0.0128476	0	0.0652776	0.0386521	0.0258579	0.0140885	0.0212943	0	0	0.0118987	0.0246388	0	0.0219341	0.0258579	0	0.0296797	0.0191809	0.0444402	0.0230862	0	0	0	0	0	0.0117965	0.0418933	0	0	0	0
308072	k_Bacteria;p_Firmicutes;c_Clostridia;o_Clostridialesf_Lachnospiraceae;g_unclassified;s_unclassified	0	0	0	0.040311	0	0	0	0	0	0.0351602	0	0.0180426	0.0161093	0.0478731	0.0107794	0	0	0	0.0616524	0	0	0.0803642	0.0607655	0	0	0.00714149	0.0571231	0.120756	0	0.00789312	0	0	0.0154785	0	0	0	0.0193148	0	0	0	0.029004	0	0.020433	0	0	0.0445709	0	0
308333	k_Bacteria;p_Firmicutes;c_Clostridia;o_Clostridialesf_Ruminococcaceae;g_Faecalibacterium;s_prausnitzii	0.0156451	0.0199907	0.0245276	0.0337239	0.0463407	0.0406335	0.014468	0.0264617	0.0226228	0.0170525	0	0.0197649	0	0.0406799	0.0252822	0.0167962	0.0378023	0.0387483	0.0363456	0.0246316	0.0180929	0	0	0.0140885	0.0313471	0.0371069	0.0199794	0.0188142	0.0235897	0	0	0.0225232	0	0.035673	0.0217494	0.00947115	0.0146002	0.0415463	0.0521334	0.0529645	0.0240478	0.0106891	0.0117965	0.0250313	0.0429359	0.0440367	0.0355175	0
309391	k_Bacteria;p_Firmicutes;c_Clostridia;o_Clostridialesf_unclassified;g_unclassified;s_unclassified	0	0	0	0.0142487	0.0203813	0.0153544	0.0204615	0	0.0184709	0.0170525	0	0.0161376	0.0161093	0.0195378	0.0152447	0	0.00916528	0.0116804	0.00741627	0.0222797	0.00966969	0	0	0.00996008	0.0122936	0.00714149	0.0230707	0.0188142	0	0	0.0103392	0.0085148	0.0289605	0.0252219	0	0.0133952	0.0126441	0	0.0166466	0.0163383	0	0.00755653	0.00834276	0	0	0.0137508	0.0107069	0
309433	k_Bacteria;p_Firmicutes;c_Clostridia;o_Clostridialesf_Lachnospiraceae;g_Lachnospira;s_unclassified	0.061432	0.0509851	0	0	0.0117666	0.0322119	0.0236275	0.0552984	0.0653474	0.04513	0.0409805	0.0332732	0.0267163	0.0287611	0	0	0	0.0548121	0	0.0689201	0.00684111	0	0.0208311	0.106564	0.0802287	0.0732244	0.0115346	0.0222618	0.0376416	0	0.0837735	0	0.0109447	0	0.0721917	0	0.0950411	0.0266553	0	0	0.0571176	0.103263	0.0678158	0.0309975	0.0293914	0.0545971	0	0
309720	k_Bacteria;p_Firmicutes;c_Clostridia;o_Clostridialesf_Ruminococcaceae;g_unclassified;s_unclassified	0.0261812	0	0.0115615	0	0.0144113	0.0227753	0.0668721	0	0.0146023	0	0.0147968	0.00806854	0	0.00797505	0	0.0553088	0	0.0233624	0.0165865	0	0.0208931	0.0294068	0.0190159	0	0	0.0188907	0.0270537	0.0279079	0.0224917	0.0223256	0.0193437	0.0329738	0.0495736	0.0474571	0.0125564	0.051028	0.0103237	0.00712045	0.023543	0.0374428	0	0.0362558	0	0.0182794	0.0227652	0.0389016	0.0293256	0.0466347
310886	k_Bacteria;p_Firmicutes;c_Clostridia;o_Clostridialesf_Ruminococcaceae;g_Oscillospira;s_unclassified	0.028851	0.027069	0	0.0270375	0.00831875	0.0118933	0	0	0.00923593	0	0.0362513	0.00806854	0.0113908	0.0138149	0	0	0	0.00825842	0.0128476	0.0323748	0	0	0	0.0222769	0.0288344	0.0159653	0	0	0.0100579	0	0.0103392	0	0	0	0.014499	0	0.0292036	0	0	0	0.0102532	0	0.0312148	0.00646534	0	0	0	0
311947	k_Bacteria;p_Firmicutes;c_Clostridia;o_Clostridialesf_Ruminococcaceae;g_unclassified;s_unclassified	0.0098946	0.00816097	0.0115615	0.0156088	0.0166409	0.0417789	0	0	0	0	0	0.0242077	0	0	0.0186712	0.00685571	0	0	0.044519	0.0457927	0	0	0.0190159	0.0199248	0	0	0.0115346	0	0	0	0	0.0340557	0	0.00988955	0	0	0.0103237	0	0	0	0	0	0	0.0144508	0	0	0	0.00565688
313593	k_Bacteria;p_Firmicutes;c_Clostridia;o_Clostridialesf_Lachnospiraceae;g_Roseburia;s_unclassified	0	0	0.00817322	0	0	0.0118933	0	0.0390919	0.00652691	0.0208855	0.0147968	0.00806854	0.0360278	0.0159523	0	0.00685571	0.0518752	0	0.0128476	0.043314	0	0.0177313	0.00850304	0.0199248	0	0.0499979	0.0687779	0.0168277	0.036963	0	0.0231208	0.0208522	0.0173056	0.00699291	0.0229261	0	0	0	0	0.0231069	0.0191829	0.0239034	0.0117965	0	0.00758954	0	0	0
314095	k_Bacteria;p_Firmicutes;c_Clostridia;o_Clostridialesf_Lachnospiraceae;g_Lachnospira;s_unclassified	0.0523804	0	0.0231246	0	0.0332863	0	0.014468	0.023935	0.0130605	0.0225592	0	0	0.0139509	0.0211035	0.0252822	0.00969551	0	0.0143057	0.0256974	0.0580313	0	0.0386521	0.0208311	0.0281797	0.026081	0.0769716	0.00815484	0.0206102	0.0188174	0.0315758	0.0527431	0.0170253	0.0204767	0.0304932	0.0397161	0	0.0645153	0	0	0	0.00725265	0	0.0333708	0	0.0283946	0.0168414	0	0
314582	k_Bacteria;p_Firmicutes;c_Clostridia;o_Clostridialesf_Ruminococcaceae;g_Oscillospira;s_unclassified	0.0528465	0.0605577	0.0455325	0.0870124	0.0478133	0.0614537	0	0.0365659	0.0184709	0.0225592	0.0241646	0.0490982	0.0161093	0	0.0201674	0	0	0	0.0296739	0.0743281	0	0.0250772	0.0675468	0.101273	0.117865	0.0285622	0	0	0.031005	0	0.0318723	0	0.040962	0	0.0589271	0.0164059	0.0570446	0	0	0	0.123564	0.0378	0.0553573	0.0433646	0	0.0450988	0	0.0445283
314996	k_Bacteria;p_Firmicutes;c_Clostridia;o_Clostridialesf_Ruminococcaceae;g_unclassified;s_unclassified	0.0156451	0.016322	0	0.0298918	0	0	0	0	0.00923593	0.0120577	0	0	0	0	0.0107794	0	0	0.0369443	0	0	0	0.0234572	0.0208311	0.00996008	0.0122936	0.00714149	0	0	0	0	0	0	0	0.0242322	0.0280799	0.0232025	0.0206486	0	0	0	0	0.0199985	0	0	0	0.015374	0	0
315846	k_Bacteria;p_Bacteroidetes;c_Bacteroidia;o_Bacteroidalesf_Barnesiellaceae;g_unclassified;s_unclassified	0.0860798	0.027069	0.122661	0	0.169276	0.069743	0.00835474	0	0.0981087	0.0307453	0.0460197	0.0114108	0	0	0.0304929	0	0.0183335	0.185745	0	0.0128625	0.201305	0.122828	0.0255137	0.0875254	0.126607	0.147372	0.0244704	0.185585	0.0455541	0.0460378	0.103054	0	0	0	0.103214	0	0	0.0100737	0	0.0703284	0.034012	0.110534	0.123469	0.00646534	0	0.236665	0	0.0590558
316132	k_Bacteria;p_Bacteroidetes;c_Bacteroidia;o_Bacteroidalesf_Bacteroidaceae;g_Bacteroides;s_unclassified	0.0190739	0.0230838	0.0141601	0	0	0	0	0	0.0206514	0.0269644	0	0	0	0.0190739	0.0349357	0.00685571	0	0	0	0	0.00684111	0.0294068	0	0	0.0212943	0	0	0.0145731	0	0.0136709	0	0	0	0	0	0	0	0	0	0	0	0	0	0.027421	0.00758954	0	0.0151421	0.0190739
316496	k_Bacteria;p_Firmicutes;c_Clostridia;o_Clostridialesf_Clostridiaceae;g_SMB53;s_unclassified	0	0	0	0	0.0117666	0	0.0118129	0	0.0113107	0	0	0	0	0.0159523	0	0.00969551	0	0	0	0	0.0167506	0.00886578	0	0	0.00869494	0.0174892	0	0	0.00711343	0.00789312	0	0	0	0.0242322	0	0	0	0	0.010528	0	0.0102532	0.0199985	0.0166831	0	0	0.00972126	0.00756975	0
316732	k_Bacteria;p_Firmicutes;c_Clostridia;o_Clostridialesf_Lachnospiraceae;g_Lachnospira;s_unclassified	0.0232066	0.0115411	0	0	0	0.0181678	0.00835474	0.00797505	0.0159961	0	0	0	0.0180109	0	0.00762241	0	0	0	0	0	0	0	0.0147292	0	0.0378997	0	0	0	0	0	0	0	0	0	0.0102522	0	0.00730075	0.0142466	0	0	0	0.0169015	0	0	0	0.015374	0	0
316781	k_Bacteria;p_Firmicutes;c_Clostridia;o_Clostridialesf_Lachnospiraceae;g_unclassified;s_unclassified	0	0	0	0.00637186	0	0	0.025061	0.023935	0	0	0	0	0	0.0252243	0	0	0	0.0116804	0	0	0.0180929	0.0177313	0	0	0	0	0	0	0.0142243	0.0284611	0.0073076	0	0.0232189	0.0185069	0	0	0	0	0	0	0	0	0	0	0.0273614	0	0.0146314	0.0178781
317677	k_Bacteria;p_Firmicutes;c_Clostridia;o_Clostridialesf_Ruminococcaceae;g_unclassified;s_unclassified	0.0139933	0	0	0.00637186	0	0.00971097	0	0.0264617	0.0159961	0	0	0.00806854	0.0113908	0.0138149	0.0132022	0	0.0439738	0	0	0	0	0	0	0.00996008	0	0.0225793	0.00815484	0	0.0100579	0	0.014622	0	0.0134046	0.00988955	0.0102522	0	0	0	0	0.0141492	0.0102532	0	0.0186525	0	0	0	0	0
318970	k_Bacteria;p_Firmicutes;c_Clostridia;o_Clostridialesf_Lachnospiraceae;g_Blautia;s_unclassified	0	0	0.0141601	0	0.00831875	0.0181678	0.0139581	0.0178393	0	0.0120577	0	0	0.0290443	0.00797505	0	0.0247248	0.015877	0	0.0165865	0.0148525	0.0136766	0	0	0	0.0150568	0.0100971	0.0139581	0.0188142	0.0100579	0.0111621	0	0	0.0173056	0.0209852	0	0.00947115	0.0103237	0.0159284	0.0128942	0.018267	0	0	0	0	0.0200766	0	0.0107069	0.00565688
319275	k_Bacteria;p_Firmicutes;c_Clostridia;o_Clostridialesf_Ruminococcaceae;g_Faecalibacterium;s_prausnitzii	0.00700006	0.0115411	0	0.0168596	0.0288255	0.0274691	0	0.0602658	0.0172779	0.00852653	0.0147968	0.0114108	0.0161093	0.0178354	0.0152447	0	0	0.0233624	0.0104899	0	0	0.0198245	0.0147292	0.00996008	0.0194387	0.043442	0.0182384	0	0.0396077	0	0.0219341	0.0240786	0.0134046	0.0232004	0.0191809	0	0.0103237	0.0142466	0.0297814	0.0141492	0.0355251	0.015117	0.0186525	0.0129251	0.0107309	0.0194471	0.0107069	0
320120	k_Bacteria;p_Bacteroidetes;c_Bacteroidia;o_Bacteroidalesf_Bacteroidaceae;g_Bacteroides;s_caccae	0	0	0.0271169	0.034321	0.0440398	0.01682	0	0.013818	0.0261233	0.0147678	0.0191031	0.0279536	0.0180109	0	0	0.0216846	0	0.00825842	0.0165865	0	0.0463949	0	0	0	0	0.0247347	0	0.0206102	0.0123185	0.0236801	0.0073076	0	0	0	0	0.0189442	0.0126441	0	0	0	0.0102532	0.0185148	0.0144478	0	0	0	0.0131133	0.00979301
322258	k_Bacteria;p_Firmicutes;c_Clostridia;o_Clostridialesf_Ruminococcaceae;g_Oscillospira;s_unclassified	0.0296877	0	0	0.0262755	0	0.0465871	0	0.0195422	0.0252936	0	0	0	0	0	0	0	0	0.016519	0	0	0	0.0234572	0.0294617	0	0	0	0	0	0	0	0.0335084	0	0	0.0201614	0.0102522	0.0267928	0	0.022527	0	0.0200107	0.0271303	0	0	0.0111934	0	0.0343826	0	0
322505	k_Bacteria;p_Firmicutes;c_Clostridia;o_Clostridialesf_Lachnospiraceae;g_unclassified;s_unclassified	0	0	0	0	0	0	0	0	0	0.00852653	0	0	0.0197302	0	0.0170442	0	0	0	0	0.0267779	0	0.0234572	0.0141601	0.0199248	0.00869494	0	0.0141601	0.0141601	0.0201168	0	0	0	0	0	0	0.00947115	0.00730075	0	0	0	0.0298969	0	0.0220704	0	0.0169675	0	0.0131133	0
323778	k_Bacteria;p_Firmicutes;c_Clostridia;o_Clostridialesf_Lachnospiraceae;g_unclassified;s_unclassified	0	0	0.0245424	0	0	0	0	0	0	0.03411	0	0	0.0418636	0	0	0	0	0.0474627	0	0	0	0	0.0120263	0.0263593	0	0	0	0.0168277	0	0	0	0	0	0	0.0298938	0	0	0	0	0	0	0	0	0	0	0	0	0.00565688
323818	k_Bacteria;p_Firmicutes;c_Clostridia;o_Clostridialesf_unclassified;g_unclassified;s_unclassified	0	0	0.149513	0	0	0	0	0	0.00652691	0.0677237	0	0	0	0	0.0522779	0	0	0.0696488	0.0856461	0	0	0.105838	0	0.161327	0	0	0	0	0.0522854	0	0	0	0	0.109252	0	0.0284185	0.104195	0.00712045	0	0.0081671	0.0177597	0.0908233	0	0.0470643	0	0	0	0
324244	k_Bacteria;p_Firmicutes;c_Clostridia;o_Clostridialesf_Ruminococcaceae;g_unclassified;s_unclassified	0.0261812	0.0215926	0.020026	0	0.0470828	0	0	0	0	0	0	0	0	0	0	0	0	0	0	0	0	0	0.0670078	0.00996008	0.0301169	0	0	0	0	0	0	0	0	0.0389538	0	0	0	0.0246776	0	0	0.0261432	0.037036	0.0382333	0	0	0.0563054	0	0
325419	k_Bacteria;p_Firmicutes;c_Clostridia;o_Clostridialesf_Clostridiaceae;g_unclassified;s_unclassified	0	0	0.0163508	0	0	0.0137332	0	0	0.00923593	0	0.00854411	0	0	0.00797505	0.0186712	0	0	0.016519	0	0	0	0.0217169	0	0.0172551	0.0173863	0.0188907	0	0	0	0	0	0.0361223	0	0.0139896	0.0271275	0	0.0103237	0	0.0128942	0	0	0.00755653	0	0.0111934	0	0	0	0.0126413
326136	k_Bacteria;p_Firmicutes;c_Clostridia;o_Clostridialesf_unclassified;g_unclassified;s_unclassified	0	0	0.0228224	0	0	0	0	0	0.0363661	0	0	0.0114108	0.0552457	0	0	0	0	0.020232	0	0.0148525	0	0	0	0.0228224	0.0347778	0.0123664	0	0.0168277	0.00711343	0	0	0	0	0	0	0	0	0	0	0	0	0	0.0566027	0	0	0	0	0.0228224
326662	k_Bacteria;p_Bacteroidetes;c_Bacteroidia;o_Bacteroidalesf_Bacteroidaceae;g_Bacteroides;s_unclassified	0	0	0	0.00637186	0	0	0	0	0.00652691	0	0	0	0	0.00797505	0	0	0	0	0.00786339	0	0	0	0.00850304	0	0	0	0	0.00841437	0.00711343	0.00789312	0	0	0.00773959	0.00699291	0	0	0	0	0	0	0.00786339	0	0	0	0.0131428	0.00786339	0.00786339	0
328544	k_Bacteria;p_Firmicutes;c_Clostridia;o_Clostridialesf_Ruminococcaceae;g_unclassified;s_unclassified	0.0171385	0	0	0.0127444	0.0117666	0	0	0.0225659	0.00923593	0.0120577	0	0.0197649	0.0113908	0	0.0170442	0	0	0	0.0209811	0	0	0.0125376	0	0.0140885	0	0.025745	0.0215804	0.0145731	0.0188174	0	0.0179086	0.0170253	0.0134046	0.0156409	0.00725265	0.0133952	0	0.0123379	0.00744319	0.0163383	0.0102532	0.0130916	0.0186525	0.00646534	0.00758954	0.0119084	0.00756975	0
328905	k_Bacteria;p_Firmicutes;c_Clostridia;o_Clostridialesf_Ruminococcaceae;g_Oscillospira;s_unclassified	0.0185119	0.0230838	0.018281	0.0201514	0.0249628	0.0299345	0	0.0225659	0	0.0269644	0	0.0529331	0.0139509	0	0.0215601	0.0118765	0.0224544	0.0330425	0	0.0371384	0.033506	0.0331766	0.0282071	0.00996008	0.0122936	0.025745	0	0.0118987	0.0235897	0.0223256	0.0163481	0.0120384	0.0337396	0.0304932	0.0125564	0.0267928	0.034246	0.0142466	0.0297814	0.0141492	0.0102532	0.0185148	0.00834276	0.0182794	0.021463	0.0283508	0.0441591	0.0236103
329313	k_Bacteria;p_Firmicutes;c_Clostridia;o_Clostridialesf_Lachnospiraceae;g_unclassified;s_unclassified	0	0.0199907	0.0141601	0	0.0117666	0.00971097	0.00835474	0.013818	0.0226228	0.0208855	0.0170861	0	0.0241653	0.0211035	0.0215601	0	0	0	0	0.0234851	0	0	0	0	0	0.0201952	0.0115346	0	0.0142243	0	0	0.0170253	0.0354716	0	0	0.0211806	0.0193148	0.0100737	0.00744319	0.0200107	0.0191829	0	0	0.0266482	0	0	0	0.0169605
332185	k_Bacteria;p_Firmicutes;c_Clostridia;o_Clostridialesf_Ruminococcaceae;g_unclassified;s_unclassified	0	0.0215926	0	0	0	0	0	0	0.00652691	0.0147678	0	0.0213487	0	0	0	0	0	0	0.0104899	0	0	0.0153556	0.0120263	0.0315069	0.033673	0.0214204	0	0	0	0	0.0073076	0	0	0	0.0217494	0	0.0103237	0	0	0	0.0102532	0.0185148	0	0	0	0.0168414	0	0
332317	k_Bacteria;p_Bacteroidetes;c_Bacteroidia;o_Bacteroidalesf_Bacteroidaceae;g_Bacteroides;s_unclassified	0.028851	0.0355788	0.0115615	0.0277785	0.00831875	0	0.0619856	0.0211082	0.0216596	0	0	0.00806854	0.0180109	0.0465232	0	0.0903087	0.015877	0.0116804	0.022254	0.0356213	0.00966969	0.0217169	0.0360857	0.00996008	0.00869494	0.0539287	0.0163127	0.0652167	0.0235897	0.0616825	0.0073076	0.0190351	0	0.00988955	0.014499	0	0.0103237	0.0246776	0.0148891	0.0821877	0.0191829	0.0311683	0	0.0158302	0.0474032	0.0228043	0.0275173	0.0533579
332778	k_Bacteria;p_Firmicutes;c_Clostridia;o_Clostridialesf_Lachnospiraceae;g_unclassified;s_unclassified	0.0528465	0.0829162	0.0497475	0.034321	0.0144113	0.0206007	0	0.00797505	0.0569588	0.0190655	0.0256307	0.0803666	0.0441296	0.0239297	0.0241054	0.00685571	0	0.0859368	0.0803176	0.04202	0.0255886	0.058839	0.0255137	0.0557387	0.13788	0.15067	0	0.0314855	0.0582463	0	0.119745	0.0170253	0.0204767	0.0185069	0.198229	0.0164059	0.0640999	0.0236268	0.0349237	0.0163383	0.0362579	0.0948463	0.0144478	0.0111934	0	0.0510098	0	0.00799383
332929	k_Bacteria;p_Firmicutes;c_Clostridia;o_Clostridialesf_Ruminococcaceae;g_unclassified;s_unclassified	0	0	0.0141601	0	0.0117666	0	0.0391881	0.0195422	0	0.00852653	0.0147968	0.0213487	0.0180109	0	0	0.0153327	0	0	0.0165865	0.0196485	0.00684111	0	0	0	0.0230007	0.0100971	0.0391248	0.0168277	0.0142243	0	0	0.0208522	0.0218907	0.00699291	0	0.0141624	0.0103237	0.0100737	0.0210571	0.0231069	0.0145005	0	0	0.00913796	0.0169675	0.00687755	0.0131133	0
333166	k_Bacteria;p_Firmicutes;c_Clostridia;o_Clostridialesf_unclassified;g_unclassified;s_unclassified	0.028851	0.0431954	0.0245276	0.0270375	0.0300029	0	0	0.0178393	0	0.0120577	0.0460197	0	0.0290443	0.0138149	0.0170442	0.00969551	0	0.00825842	0.0104899	0.0585055	0	0.0331766	0.0120263	0.0345153	0.0543125	0.0364129	0.0115346	0.0118987	0.0188174	0.0353042	0.0179086	0.0147442	0.00773959	0	0.0217494	0	0.0456034	0.0349029	0	0	0.0376811	0.015117	0.0250261	0.00646534	0.0131428	0.0238185	0	0.0423176
334459	k_Bacteria;p_Proteobacteria;c_Betaproteobacteria;o_Burkholderialesf_unclassified;g_unclassified;s_unclassified	0	0	0.00817322	0	0	0	0.014468	0	0	0	0.0109254	0	0	0	0	0.0109254	0	0	0.0104899	0	0	0	0.0109254	0	0	0	0	0.0118987	0	0.0157859	0.0109254	0.0147442	0	0	0	0	0.0109254	0	0.0109254	0	0	0	0	0	0	0	0	0
336614	k_Bacteria;p_Firmicutes;c_Clostridia;o_Clostridialesf_Lachnospiraceae;g_unclassified;s_unclassified	0	0	0	0.0156088	0	0	0.0167063	0	0.0184709	0.0225592	0.0409805	0.0161376	0.0279046	0	0	0.0118765	0	0	0.0277569	0.0105021	0	0.0125376	0.0120263	0	0.0230007	0	0.0182384	0	0	0	0.025328	0.0085148	0	0	0.0191809	0.0314187	0	0.0123379	0.0246923	0.0163383	0.0102532	0	0	0	0	0.00687755	0.0185456	0
336710	k_Bacteria;p_Bacteroidetes;c_Bacteroidia;o_Bacteroidalesf_Bacteroidaceae;g_Bacteroides;s_unclassified	0	0.00816097	0.00817322	0	0.00831875	0	0.00835474	0.0112822	0	0	0	0	0	0.00797505	0	0.00685571	0	0	0.00741627	0.00934129	0	0	0	0	0	0.0123664	0	0	0	0	0.0103392	0	0	0	0	0	0	0	0	0.0081671	0.00725265	0.0106891	0	0	0	0	0	0.00799383
337010	k_Bacteria;p_Firmicutes;c_Clostridia;o_Clostridialesf_unclassified;g_unclassified;s_unclassified	0.0197902	0	0	0	0	0	0	0.0159558	0	0	0.0256307	0	0	0	0	0	0	0	0	0.0148525	0	0	0.0240542	0.0298896	0	0	0	0	0	0	0	0	0	0	0	0.025062	0	0	0	0	0	0.0199985	0.020433	0	0	0	0	0
337403	k_Bacteria;p_Firmicutes;c_Clostridia;o_Clostridialesf_unclassified;g_unclassified;s_unclassified	0.178356	0.237909	0.0584148	0	0	0.006863	0	0.165408	0.0679149	0.00852653	0.00854411	0.123739	0	0.00797505	0.0201674	0	0	0.110103	0.0128476	0.0105021	0	0.177795	0.211071	0.142766	0.214388	0.0904326	0	0	0.00711343	0	0.192101	0.0380772	0	0.00699291	0.170053	0.0676921	0.126564	0	0	0.0081671	0.141238	0.0130916	0.0937666	0.0354033	0.00758954	0	0.00756975	0
337511	k_Bacteria;p_Firmicutes;c_Clostridia;o_Clostridialesf_Clostridiaceae;g_unclassified;s_unclassified	0.0098946	0.0141351	0	0.00637186	0	0	0	0.02523	0.00652691	0.0170525	0	0	0	0	0	0	0	0	0.0148353	0	0	0.0177313	0.0170081	0.0315069	0.033673	0	0	0	0.0293273	0	0.0193437	0	0.043792	0	0.0125564	0	0	0.00712045	0	0	0.0145005	0	0.0117965	0.0214349	0	0.0137508	0	0
337538	k_Bacteria;p_Firmicutes;c_Clostridia;o_Clostridialesf_Lachnospiraceae;g_unclassified;s_unclassified	0	0.0115411	0	0.00637186	0.00831875	0	0	0	0.0113107	0	0.0147968	0	0	0	0	0	0	0	0.0148353	0.00742301	0.00684111	0	0	0	0.0194387	0.00714149	0.0115346	0.0168277	0	0	0	0	0	0	0.00725265	0.0232025	0.00730075	0	0.0148891	0	0	0	0	0	0	0	0.00756975	0
338222	k_Bacteria;p_Firmicutes;c_Clostridia;o_Clostridialesf_Clostridiaceae;g_unclassified;s_unclassified	0.0156451	0.0199907	0.020026	0	0.0117666	0.0153544	0	0	0	0	0.0191031	0	0	0.0264558	0	0	0	0	0	0.0128625	0.00684111	0.0157924	0	0	0	0	0	0	0	0	0.0263624	0	0	0.0121152	0	0	0.0157924	0	0	0	0	0.0130916	0	0.00913796	0	0	0	0.0113067
338754	k_Bacteria;p_Bacteroidetes;c_Bacteroidia;o_Bacteroidalesf_Bacteroidaceae;g_Bacteroides;s_unclassified	0.00700006	0.00816097	0	0.0127444	0.0117666	0.006863	0.00835474	0	0	0	0.0109243	0.00806854	0.0161093	0	0	0.00969551	0.0183335	0	0.0148353	0.0128625	0.0136766	0.0177313	0.0255137	0	0	0.0123664	0	0.0168277	0.0123185	0.0111621	0	0	0	0	0	0	0	0	0.00744319	0.0081671	0	0.0106891	0	0.00646534	0.0151761	0	0.0131133	0.00799383
338992	k_Bacteria;p_Firmicutes;c_Clostridia;o_Clostridialesf_Lachnospiraceae;g_unclassified;s_unclassified	0.0312941	0.0408144	0.0163508	0.034321	0.0144113	0	0	0.02523	0.0146023	0	0.0147968	0	0.0351152	0	0.0357581	0	0	0	0.00741627	0.0166057	0	0	0	0.0359253	0.0417008	0.0342469	0	0.00841437	0	0	0.0206795	0	0.0109447	0	0.0491865	0.0133952	0.0146002	0.0159284	0.023543	0	0.029004	0	0.0479346	0	0	0.020627	0	0.00979301
339013	k_Bacteria;p_Bacteroidetes;c_Bacteroidia;o_Bacteroidalesf_Bacteroidaceae;g_Bacteroides;s_unclassified	0.0976039	0.0611065	0.0392162	0.0819417	0.0220146	0.0455623	0.0118129	0.02523	0.116159	0.102846	0.00854411	0.0699318	0.150822	0.0704986	0.0357581	0.0567653	0.0366731	0.0771122	0.0148353	0.105213	0.0180929	0.109154	0.0607655	0.0434358	0.0514493	0.0100971	0.0626885	0.137654	0.0532457	0.0176494	0.012663	0.0351041	0	0	0.0883054	0	0.0309756	0	0	0.0688859	0.0740032	0.0185148	0.030079	0.00646534	0.161482	0.0450988	0.0239431	0.0713452
339494	k_Bacteria;p_Firmicutes;c_Clostridia;o_Clostridialesf_Ruminococcaceae;g_Faecalibacterium;s_prausnitzii	0	0.00816097	0	0.0270375	0.0117666	0.00971097	0	0.0225659	0.0319962	0	0.0120814	0.022823	0.0180109	0	0.0132022	0	0	0	0	0.0181908	0	0.0198245	0	0.0244035	0.0122936	0.0201952	0	0	0	0	0.0193437	0.0085148	0	0.0171339	0	0.00947115	0.00730075	0.0318607	0	0	0.0507718	0.0106891	0.049367	0.0144508	0	0.015374	0	0.0169605
340474	k_Bacteria;p_Bacteroidetes;c_Bacteroidia;o_Bacteroidalesf_Bacteroidaceae;g_Bacteroides;s_unclassified	0.0296877	0.00816097	0.00817322	0.0191172	0.0249628	0	0.030121	0.00797505	0.00923593	0	0	0.0139754	0.0139509	0	0.0107794	0.0118765	0.0399652	0.00825842	0	0	0	0.0125376	0.00850304	0	0	0	0.00815484	0.0252431	0.0487761	0.0626869	0.0073076	0	0	0.0395775	0.0307607	0	0.00730075	0	0	0.0081671	0.0369762	0.0106891	0	0	0.0588083	0.0329781	0.028331	0.0159905
340547	k_Bacteria;p_Bacteroidetes;c_Bacteroidia;o_Bacteroidalesf_Bacteroidaceae;g_Bacteroides;s_unclassified	0.028851	0.0244843	0.0258547	0.00637186	0.0300029	0	0.0140189	0	0	0	0	0	0	0	0.0152447	0	0.0140189	0	0	0	0	0.0265987	0.0120263	0	0	0	0	0	0	0.0111621	0.0318723	0	0	0	0	0.0189442	0	0.0100737	0	0	0.00725265	0	0	0	0	0	0	0.0140189
341139	k_Bacteria;p_Firmicutes;c_Clostridia;o_Clostridialesf_Lachnospiraceae;g_unclassified;s_unclassified	0.0121185	0.0182487	0.0141601	0.00637186	0	0	0	0	0.0113107	0.0120577	0.0170861	0.0290953	0	0	0	0	0	0.016519	0.0165865	0.0105021	0	0	0	0.0385912	0.0274922	0.0364129	0	0	0.0142243	0	0.0219341	0	0	0	0.0469977	0.0133952	0.0163237	0	0	0	0.00725265	0.0199985	0	0.00646534	0	0	0	0
342666	k_Bacteria;p_Firmicutes;c_Clostridia;o_Clostridialesf_Clostridiaceae;g_unclassified;s_unclassified	0.00700006	0.0244843	0.018281	0	0.0235349	0.0265966	0	0	0.0306336	0.0120577	0.0270175	0	0.0139509	0.0211035	0.0340934	0.00685571	0	0.0143057	0	0	0	0.0177313	0	0.0222769	0	0.0214204	0.0115346	0	0	0	0.0179086	0.0380772	0	0.0139896	0.0324253	0	0.0146002	0	0.023543	0.0115527	0.00725265	0.00755653	0	0.0158302	0	0.00687755	0	0.0113067
344525	k_Bacteria;p_Bacteroidetes;c_Bacteroidia;o_Bacteroidalesf_Bacteroidaceae;g_Bacteroides;s_eggerthii	0.0156451	0.0215926	0.0216309	0.0168596	0.0311358	0.0518635	0.0264169	0	0.0146023	0	0	0.0114108	0	0.0159523	0	0.019395	0	0	0.00741627	0.00742301	0.0205157	0.0153556	0.0170081	0	0.0150568	0.0214204	0	0.0403606	0.0142243	0.0261799	0	0	0	0.0121152	0.0102522	0	0.00730075	0.0100737	0.0268439	0.0258348	0	0.0239034	0	0.0233026	0.021463	0	0.0169295	0.0271153
344804	k_Bacteria;p_Firmicutes;c_Clostridia;o_Clostridialesf_Ruminococcaceae;g_unclassified;s_unclassified	0	0.0461798	0	0	0	0	0	0	0	0.102846	0.0120814	0	0	0.0138149	0.106912	0	0	0	0.0968623	0	0.0630859	0	0.0963567	0.0590575	0.0753522	0	0.0115346	0	0	0	0	0	0.00773959	0	0	0.0536049	0	0.00712045	0	0	0	0.149822	0.142279	0.0513161	0	0	0	0
345354	k_Bacteria;p_Firmicutes;c_Clostridia;o_Clostridialesf_unclassified;g_unclassified;s_unclassified	0.0121185	0.0182487	0.0141601	0	0	0	0	0	0.00923593	0.00852653	0.00854411	0.0139754	0.0139509	0	0	0	0	0.0319928	0.0209811	0	0.00684111	0.0198245	0	0.0410848	0.026081	0.0391151	0	0.00841437	0.00711343	0	0.025328	0.0085148	0	0	0.0547579	0	0	0	0.00744319	0	0.0125577	0.0185148	0.0117965	0	0	0.020627	0	0
349257	k_Bacteria;p_Firmicutes;c_Clostridia;o_Clostridialesf_Lachnospiraceae;g_Lachnospira;s_unclassified	0	0	0	0	0	0	0	0	0.0172779	0.00852653	0.0147968	0	0	0	0.0132022	0	0	0	0	0	0	0	0	0.0172551	0	0.0159653	0	0.0118987	0	0	0	0	0.0109447	0	0.0102522	0	0.00730075	0	0	0	0	0.0169015	0	0	0	0	0	0
349809	k_Bacteria;p_Bacteroidetes;c_Bacteroidia;o_Bacteroidalesf_Bacteroidaceae;g_Bacteroides;s_unclassified	0.163764	0.0294278	0.0316671	0.00901123	0.115845	0.00971097	0.0583714	0	0.0694717	0.0147678	0.00854411	0	0	0.00797505	0.0274851	0.00685571	0	0.1214	0	0	0.0938972	0.163959	0	0.0919721	0	0	0.140546	0	0.199434	0.145835	0	0	0.0134046	0	0	0	0	0	0	0	0	0.0793544	0	0	0	0.00687755	0	0.0583714
350121	k_Bacteria;p_Firmicutes;c_Clostridia;o_Clostridialesf_Ruminococcaceae;g_unclassified;s_unclassified	0	0.0115411	0.0365681	0.0548416	0.0263134	0.0265966	0	0.086398	0.0577042	0.0225592	0.0498324	0.0497578	0.0394682	0	0.0295244	0	0	0	0	0.0509319	0	0.0827835	0.0120263	0.0536713	0.0570328	0.0510089	0	0	0	0	0.0386947	0.0240786	0	0.0499719	0	0.0133952	0.035016	0.0834704	0	0	0.125271	0.0392838	0.0867928	0.0905972	0	0.0322529	0.00756975	0.0539546
350256	k_Bacteria;p_Firmicutes;c_Clostridia;o_Clostridialesf_Ruminococcaceae;g_Oscillospira;s_unclassified	0	0	0	0.00637186	0	0	0	0	0	0	0	0	0	0	0	0.00685571	0	0	0.00741627	0	0.0122623	0	0	0	0	0.00714149	0	0	0.00711343	0.0176494	0.0103392	0.0190351	0.0173056	0.00988955	0	0	0	0.0100737	0	0	0	0.0130916	0	0.0144508	0.00758954	0.0119084	0	0
350277	k_Bacteria;p_Bacteroidetes;c_Bacteroidia;o_Bacteroidalesf_Bacteroidaceae;g_Bacteroides;s_uniformis	0.0242387	0.0399894	0	0.034321	0.0166409	0.01682	0.0417761	0.0264617	0.0159961	0.0147678	0	0.0180426	0.0351152	0.0547065	0.0107794	0.0806355	0.0366731	0.0116804	0.0287314	0.0166057	0.0255886	0.0406365	0.047364	0	0	0.0334939	0.0244704	0.0743743	0.0256451	0.0547091	0	0.0120384	0	0.0171339	0.0191809	0	0.0178819	0.0174488	0.0315886	0.0932736	0.0271303	0.029277	0	0.0170987	0.0525936	0.00972126	0.0877505	0.0574056
351231	k_Bacteria;p_Bacteroidetes;c_Bacteroidia;o_Bacteroidalesf_Bacteroidaceae;g_Bacteroides;s_fragilis	0	0	0	0.0127444	0.00831875	0.006863	0	0.0178393	0	0	0	0.0114108	0.00805614	0	0	0	0.015877	0.0116804	0	0.00742301	0	0	0.00850304	0	0	0.026717	0	0.00841437	0.0201168	0.0176494	0	0.047412	0	0	0.0217494	0	0	0.022527	0	0.018267	0.0251174	0.00755653	0	0.0266482	0	0.0400995	0.0151421	0.00979301
351457	k_Bacteria;p_Firmicutes;c_Clostridia;o_Clostridialesf_unclassified;g_unclassified;s_unclassified	0.0098946	0.027069	0.0294799	0.0156088	0.0332863	0.0181678	0.00835474	0.0112822	0	0.0147678	0	0.022823	0.0139509	0	0	0	0	0	0	0.0498356	0	0.0125376	0.00850304	0.0263593	0.0378997	0.0225793	0	0	0	0	0.0073076	0.0306962	0	0	0	0	0.0230862	0.0349029	0	0	0.0390523	0	0.020433	0.0223882	0	0.0137508	0	0.0195846
351570	k_Bacteria;p_Firmicutes;c_Clostridia;o_Clostridialesf_unclassified;g_unclassified;s_unclassified	0.0171385	0	0.0141601	0	0	0	0	0	0.00652691	0	0	0	0.0139509	0	0	0	0	0.020232	0.0165865	0.00742301	0	0	0	0.0199248	0.0212943	0.026717	0	0.00841437	0.0100579	0	0	0	0	0	0.0205054	0.0164059	0	0	0	0	0.0125577	0.0169015	0	0	0	0	0	0
351927	k_Bacteria;p_Firmicutes;c_Clostridia;o_Clostridialesf_Ruminococcaceae;g_unclassified;s_unclassified	0.0209908	0.0439604	0	0.0305638	0.0117666	0.0227956	0	0	0	0	0.0191031	0	0	0	0	0	0	0	0	0	0	0	0.0227956	0.0298896	0.0368883	0	0	0.00841437	0	0	0	0	0	0	0	0	0	0	0	0	0	0.0130916	0.0186525	0.0393193	0	0	0	0
352215	k_Bacteria;p_Firmicutes;c_Clostridia;o_Clostridialesf_unclassified;g_unclassified;s_unclassified	0	0.0141351	0.0115615	0	0	0	0	0.0276386	0	0.0190655	0	0	0	0	0	0	0	0.0116804	0.0128476	0.0371384	0	0	0.0329404	0.058119	0.0194387	0.0159653	0	0	0	0	0.014622	0	0.0154785	0	0	0.0133952	0	0	0	0	0.0102532	0.0106891	0.0527786	0	0	0	0	0.0113067
352304	k_Bacteria;p_Firmicutes;c_Clostridia;o_Clostridialesf_unclassified;g_unclassified;s_unclassified	0	0	0.018281	0.00637186	0.0166409	0	0.0167063	0	0	0.0190655	0.0120814	0.0161376	0.0322228	0.0319085	0	0	0.00916528	0.0286143	0.0209811	0.0257271	0	0.0250772	0.0433738	0	0	0.0214204	0.0294111	0.0303398	0	0	0	0.0190351	0.0244751	0	0	0	0.00730075	0	0.0257905	0.0216142	0.0205075	0.0169015	0.0117965	0.0170987	0.0200766	0.0137508	0.0131133	0.00979301
352347	k_Bacteria;p_Firmicutes;c_Clostridia;o_Clostridialesf_Ruminococcaceae;g_unclassified;s_unclassified	0.0098946	0.0115411	0.0163508	0	0.0381365	0.006863	0	0.0112822	0.0172779	0.00852653	0.00854411	0.0180426	0.0113908	0	0.0170442	0.00685571	0.031758	0.0218533	0.0128476	0	0	0.00886578	0	0.0172551	0	0.0311257	0.00815484	0.035703	0.0100579	0	0	0.0120384	0.0189576	0.0156409	0.0162105	0.0189442	0	0.0159284	0.0128942	0.0153908	0	0	0.0186525	0.0182794	0.0151761	0.0119084	0.0151421	0
352604	k_Bacteria;p_Firmicutes;c_Clostridia;o_Clostridialesf_unclassified;g_unclassified;s_unclassified	0.0349893	0.00816097	0	0.0366126	0	0	0	0	0.00923593	0.0147678	0	0	0	0	0.0365622	0	0	0.0278027	0	0	0	0.058839	0.0481224	0	0	0	0	0	0	0	0	0	0	0.0383201	0.00725265	0.0164059	0.0309756	0	0	0	0.0125577	0.0261854	0	0.0111934	0	0.0238185	0	0
352617	k_Bacteria;p_Bacteroidetes;c_Bacteroidia;o_Bacteroidalesf_Bacteroidaceae;g_Bacteroides;s_plebeius	0.00816161	0	0	0	0	0	0	0	0	0	0.00816161	0.00816161	0	0	0.00816161	0	0.00816161	0	0	0.0128625	0.00816161	0.00816161	0	0	0	0	0	0	0	0	0	0	0	0	0	0.00816161	0.00730075	0.00816161	0	0	0.00725265	0.0106891	0	0.00646534	0	0	0	0
352733	k_Bacteria;p_Firmicutes;c_Clostridia;o_Clostridialesf_Lachnospiraceae;g_unclassified;s_unclassified	0.0171385	0.016322	0.0141601	0.0349081	0	0.0217152	0	0.0112822	0.0146023	0.00852653	0.00854411	0	0	0	0.0107794	0	0	0	0.00741627	0.0166057	0.00684111	0	0.0120263	0.0172551	0	0.0225793	0	0	0.0142243	0	0	0	0	0	0.0162105	0.0133952	0.0318247	0.0236268	0	0	0.0261432	0	0.0117965	0.0214349	0	0.00972126	0	0.0149576
352933	k_Bacteria;p_Firmicutes;c_Clostridia;o_Clostridialesf_unclassified;g_unclassified;s_unclassified	0	0	0.018281	0	0	0	0	0.00797505	0.0185856	0	0	0	0	0	0.0132022	0	0	0	0	0	0	0.0125376	0.0190159	0	0	0.00714149	0	0	0	0	0.0231208	0	0	0	0	0	0.00730075	0	0	0	0	0	0	0.0111934	0	0	0	0
353073	k_Bacteria;p_Bacteroidetes;c_Bacteroidia;o_Bacteroidalesf_S24_7;g_unclassified;s_unclassified	0	0	0	0.00637186	0	0	0	0	0	0	0	0	0	0	0	0	0	0.00825842	0.0104899	0	0	0.0125376	0	0	0	0	0	0	0	0	0	0	0	0.00699291	0	0	0.00730075	0.0100737	0.010528	0	0	0	0	0	0	0	0	0
353149	k_Bacteria;p_Firmicutes;c_Clostridia;o_Clostridialesf_Lachnospiraceae;g_unclassified;s_unclassified	0.0156451	0	0.0115615	0.00901123	0.0203813	0.0181678	0	0.0398984	0.0423325	0.0147678	0	0.0213487	0.0603095	0.0159523	0.0522779	0.0237546	0	0.0360083	0.0830242	0.0246316	0.0348747	0.00886578	0.0282071	0	0.0150568	0.0236815	0.0816507	0.0816624	0.00711343	0.0157859	0.014622	0.0417134	0.0995728	0.0312857	0	0	0.026323	0.018847	0.07599	0.0535919	0.0369762	0.0239034	0	0	0.0666315	0.0137508	0	0.013848
353155	k_Bacteria;p_Firmicutes;c_Clostridia;o_Clostridialesf_Ruminococcaceae;g_Oscillospira;s_unclassified	0.0171385	0.0115411	0	0.00901123	0.032229	0.0206007	0	0.0112822	0.00923593	0	0	0	0	0	0.0107794	0	0	0	0.00741627	0	0	0	0.0147292	0	0.00869494	0.0142796	0	0	0	0.00789312	0	0	0.0279067	0.0304932	0	0	0.0146002	0	0	0	0.0191829	0.00755653	0.0164307	0.027421	0	0.018191	0	0.00565688
353214	k_Bacteria;p_Firmicutes;c_Clostridia;o_Clostridialesf_unclassified;g_unclassified;s_unclassified	0.0171385	0.025809	0	0	0	0	0	0.0195422	0	0	0	0.0114108	0	0	0	0	0	0	0	0	0	0.0177313	0.0208311	0.0140885	0.0173863	0	0	0	0	0	0.0206795	0	0	0	0.014499	0	0.00730075	0	0	0	0.00725265	0	0.00834276	0	0	0	0	0
354461	k_Bacteria;p_Firmicutes;c_Clostridia;o_Clostridialesf_Ruminococcaceae;g_unclassified;s_unclassified	0.0121185	0.00816097	0.018281	0.0142487	0.0166409	0.0194224	0	0.0225659	0	0	0	0	0	0	0.00762241	0	0	0.0218533	0.0181698	0	0	0	0.0170081	0.0140885	0.00869494	0	0.0163127	0.0314855	0.0159034	0	0	0	0.0232189	0.00988955	0.0125564	0.0267928	0.0126441	0	0	0.0141492	0.0102532	0.0130916	0	0	0	0	0	0.0113067
355291	k_Bacteria;p_Bacteroidetes;c_Bacteroidia;o_Bacteroidalesf_Bacteroidaceae;g_Bacteroides;s_unclassified	0.0156451	0.0489832	0	0.0450722	0.0416122	0.0118933	0.0118129	0.0195422	0.0146023	0	0	0.0139754	0.022783	0	0	0.0494647	0.015877	0	0.0165865	0	0.0427169	0.0234572	0	0	0	0.0302953	0.0115346	0.0188142	0.0142243	0.0410228	0.0179086	0.0192897	0	0	0.036254	0	0.0103237	0	0	0	0.0191829	0.0169015	0.0220704	0	0.0169675	0.0119084	0.0107069	0.0226149
356052	k_Bacteria;p_Bacteroidetes;c_Bacteroidia;o_Bacteroidalesf_Bacteroidaceae;g_Bacteroides;s_unclassified	0.176099	0	0.0999556	0	0	0.006863	0	0	0.138504	0.0887197	0	0	0	0.0597575	0.174527	0.00969551	0	0	0	0.00742301	0.085512	0.100467	0	0	0.179319	0	0.0270537	0	0.00711343	0	0	0	0	0	0	0	0	0	0	0	0	0	0	0.158697	0	0.00972126	0	0.0597575
357046	k_Bacteria;p_Bacteroidetes;c_Bacteroidia;o_Bacteroidalesf_Rikenellaceae;g_unclassified;s_unclassified	0.0171385	0.0182487	0	0.0505979	0.0288255	0.065908	0.0465231	0.105122	0.0269275	0	0	0.0180426	0.030141	0	0	0	0	0.0779953	0.0426225	0	0.0926365	0.0177313	0	0	0.0212943	0.0100971	0	0.0366816	0.00711343	0.0590974	0.0318723	0.0147442	0.0926767	0.086626	0.0177578	0.00947115	0.0230862	0.0377007	0	0.0231069	0.00725265	0.0261854	0.0235945	0.0158302	0.0767076	0.0307515	0	0.0315132
357261	k_Bacteria;p_Firmicutes;c_Clostridia;o_Clostridialesf_Ruminococcaceae;g_Ruminococcus;s_unclassified	0.00700006	0	0.00817322	0.0142487	0.0117666	0.0137332	0	0.0178393	0.0277084	0	0	0	0	0	0.0132022	0	0	0.0273958	0.0181698	0	0	0	0.00850304	0	0.0194387	0	0	0	0	0	0.0179086	0.0147442	0.0154785	0.00699291	0.0102522	0	0	0.0142466	0	0.0115527	0	0.0130916	0	0.00913796	0	0.0247913	0	0
357305	k_Bacteria;p_Bacteroidetes;c_Bacteroidia;o_Bacteroidalesf_S24_7;g_unclassified;s_unclassified	0.133512	0	0	0.0472737	0	0	0	0	0	0	0	0	0	0	0	0	0	0	0	0	0	0	0	0	0	0	0	0	0	0.0305728	0.136609	0	0	0	0.147318	0.00947115	0	0	0	0	0	0	0	0	0	0.00687755	0	0
357471	k_Bacteria;p_Firmicutes;c_Clostridia;o_Clostridialesf_unclassified;g_unclassified;s_unclassified	0	0.0391469	0.0294799	0.0377063	0	0	0	0.0112822	0.0397315	0	0	0.030194	0.047668	0.0138149	0.0264066	0.0181422	0	0	0	0	0	0.0319693	0.0120263	0.0222769	0.0398455	0	0	0.0291492	0	0	0.025328	0	0.074701	0.0252219	0.0125564	0.0133952	0.0450145	0	0	0	0.0125577	0.0782626	0.0250261	0.0182794	0	0.0550291	0	0
357529	k_Bacteria;p_Firmicutes;c_Clostridia;o_Clostridialesf_Clostridiaceae;g_Clostridium;s_unclassified	0.0139933	0.0215926	0.00817322	0	0.00831875	0	0.014468	0	0.0216596	0	0.00854411	0.00806854	0.0113908	0	0.0152447	0.00969551	0	0	0.0165865	0.0166057	0.00684111	0.0177313	0.013661	0.0140885	0.0173863	0.0327236	0.0182384	0.0252431	0.0174214	0	0	0.0120384	0.0218907	0	0.0229261	0	0.0146002	0.0123379	0	0.0141492	0	0.0338078	0	0.0129251	0	0.0119084	0	0
358104	k_Bacteria;p_Firmicutes;c_Clostridia;o_Clostridialesf_Lachnospiraceae;g_unclassified;s_unclassified	0.0261812	0.027069	0.0536332	0.0305638	0.0117666	0.0256946	0	0.0195422	0.00652691	0.0241171	0.0209266	0.0161376	0.0629477	0.0390832	0.0304929	0.00969551	0	0	0.0246032	0.0701139	0	0.0386521	0	0.0263593	0.033673	0.0214204	0.0163127	0.00841437	0	0	0.014622	0	0.0173056	0	0.014499	0	0.026323	0.0213709	0.0733833	0	0.0298969	0	0.0263801	0.0309975	0	0.00687755	0	0.06694
358112	k_Bacteria;p_Firmicutes;c_Clostridia;o_Clostridialesf_unclassified;g_unclassified;s_unclassified	0.0121185	0.016322	0.0294799	0	0.0144113	0	0.0354453	0	0.0226228	0.0330265	0	0	0	0	0	0	0	0.0116804	0.0104899	0	0	0.0153556	0	0	0	0.0100971	0	0.0168277	0	0	0.0103392	0	0.0165554	0	0.0177578	0.0390621	0	0.018847	0	0	0.0145005	0.0226766	0.0186525	0.0129251	0.0251683	0	0	0
358594	k_Bacteria;p_Firmicutes;c_Clostridia;o_Clostridialesf_unclassified;g_unclassified;s_unclassified	0.0209908	0.0199907	0.0115615	0.0246812	0	0	0	0	0	0.0225592	0	0.0114108	0.0180109	0.0252243	0	0	0	0	0	0	0.0152911	0	0.0120263	0.0140885	0.0194387	0.0214204	0.0115346	0.00841437	0.00711343	0.0111621	0.0103392	0	0.00773959	0.0171339	0.0217494	0	0	0.00712045	0	0	0.0145005	0.0106891	0.00834276	0.00913796	0.0107309	0	0	0
358781	k_Bacteria;p_Firmicutes;c_Clostridia;o_Clostridialesf_Ruminococcaceae;g_unclassified;s_unclassified	0	0	0	0.0142487	0.0186053	0.0460776	0	0.0347804	0	0	0	0	0	0.0458335	0	0	0	0	0	0	0	0	0	0.0140885	0.0347778	0.00714149	0	0	0.00711343	0	0	0	0	0.00699291	0	0.0189442	0.0206486	0	0	0	0	0.0261854	0	0.0233026	0	0	0	0.00565688
358798	k_Bacteria;p_Firmicutes;c_Clostridia;o_Clostridialesf_Lachnospiraceae;g_Blautia;s_unclassified	0.00700006	0.0326483	0.0258547	0.0201514	0.0186053	0.00971097	0.0204615	0	0.0244358	0.0225592	0.031969	0.0255175	0.037787	0	0	0	0.0129633	0.00825842	0.0256974	0.00742301	0.0118442	0.0153556	0.0407933	0.00996008	0.0484178	0.0159653	0.0163127	0.0206102	0.00711343	0	0.0163481	0.049655	0.0256699	0.00699291	0.0217494	0.0233732	0.00730075	0.022527	0.023543	0.0270961	0	0.0239034	0.00834276	0.0182794	0.0200766	0.018191	0.0273002	0
358944	k_Bacteria;p_Firmicutes;c_Clostridia;o_Clostridialesf_unclassified;g_unclassified;s_unclassified	0.0121185	0	0	0	0	0	0	0	0	0	0.0226036	0	0	0	0.0201674	0	0.0129633	0	0	0.0196485	0.029811	0	0	0	0	0	0.0244704	0.0222201	0.0396077	0	0	0	0	0	0	0	0	0	0.0210571	0.0326809	0	0	0	0	0.0401614	0	0	0
359020	k_Bacteria;p_Firmicutes;c_Clostridia;o_Clostridialesf_Lachnospiraceae;g_Anaerostipes;s_unclassified	0	0	0.00817322	0	0	0	0	0	0.0339379	0.0390804	0	0	0	0	0	0.00969551	0	0	0	0	0	0	0.0433738	0.0140885	0	0	0	0	0	0	0	0.0192007	0	0.00988955	0	0	0	0	0	0	0	0	0.0117965	0	0	0.00972126	0	0
359120	k_Bacteria;p_Firmicutes;c_Clostridia;o_Clostridialesf_Ruminococcaceae;g_Oscillospira;s_unclassified	0	0	0.0163508	0.0201514	0.0263134	0	0	0	0	0	0	0.030194	0	0	0.0132022	0	0.00916528	0.0350476	0	0	0.032079	0.0125376	0	0	0	0	0	0.032591	0	0.0111621	0	0	0	0.0169984	0	0	0	0.00712045	0	0	0	0	0	0.00646534	0.0251683	0.0389016	0	0
359563	k_Bacteria;p_Firmicutes;c_Clostridia;o_Clostridialesf_Ruminococcaceae;g_Oscillospira;s_unclassified	0.0098946	0.00816097	0.0141601	0	0	0.0118933	0	0.00797505	0.00652691	0.00852653	0	0	0	0	0	0	0	0.018469	0.00741627	0.0105021	0	0.0177313	0.0120263	0.0298896	0.0274922	0	0	0	0.00711343	0	0	0.0120384	0	0.0328132	0.00725265	0	0.00730075	0.0213709	0	0	0.0177597	0.0106891	0.0235945	0.0309975	0	0.0119084	0	0.00565688
359650	k_Bacteria;p_Firmicutes;c_Clostridia;o_Clostridialesf_Ruminococcaceae;g_unclassified;s_unclassified	0.0589871	0.0616503	0.0392162	0.040311	0.0440398	0.0356864	0	0.0430703	0.0452572	0.0269644	0.0270175	0.0516863	0.0496705	0.0195378	0.0340934	0.0137139	0.00916528	0.020232	0.0370954	0.0246316	0	0.053951	0.0496046	0.0434358	0.0570328	0.0610385	0.0668094	0.0437316	0.0517985	0.0305728	0.0386947	0.0481712	0.0525121	0.0448019	0.0497187	0.0189442	0.028276	0.035623	0.00744319	0.0440044	0.0561878	0.037036	0.086389	0.040883	0.00758954	0.0322529	0.021415	0.0362063
359809	k_Bacteria;p_Proteobacteria;c_Betaproteobacteria;o_Burkholderialesf_Alcaligenaceae;g_Sutterella;s_unclassified	0.0395881	0	0.00817322	0.0895551	0.0526449	0.0514061	0	0.0390919	0.0789855	0.0147678	0.00854411	0	0.0197302	0.0225609	0.00762241	0.138602	0.0224544	0.0656017	0.0181698	0.0459951	0.0180929	0.0217169	0	0.0244035	0	0.0123664	0	0	0.106404	0.0157859	0.0263624	0	0.0109447	0	0.0162105	0	0.0163237	0.121179	0.0268439	0	0.0830755	0.028284	0	0.027421	0.00758954	0.0857	0	0.00799383
359872	k_Bacteria;p_Proteobacteria;c_Deltaproteobacteria;o_Desulfovibrionalesf_Desulfovibrionaceae;g_Bilophila;s_unclassified	0.0098946	0	0	0	0.00831875	0	0.0221012	0	0	0	0	0	0	0.0264558	0	0.0118765	0	0.0116804	0	0	0.0264869	0	0.0170081	0	0	0.0123664	0	0	0	0	0	0	0	0.0296797	0	0	0.0146002	0.0123379	0	0	0.0162122	0	0	0.0144508	0.0293914	0.0137508	0.0131133	0.00565688
359993	k_Bacteria;p_Firmicutes;c_Clostridia;o_Clostridialesf_Lachnospiraceae;g_Coprococcus;s_eutactus	0	0	0	0.00637186	0.131668	0	0	0	0	0	0.0842348	0.153908	0	0	0	0	0	0	0	0	0	0.0768504	0	0	0.0368883	0	0	0	0.00711343	0	0.0612045	0	0	0	0	0	0.0901205	0.00712045	0	0	0.210548	0	0	0.117487	0	0	0	0
360015	k_Bacteria;p_Firmicutes;c_Clostridia;o_Clostridialesf_Lachnospiraceae;g_Ruminococcus;s_gnavus	0.0376858	0.0203157	0.0365681	0	0.0117666	0.0336447	0.0203157	0.0203157	0.00652691	0	0.0203157	0.0114108	0.0197302	0.0178354	0	0.0387972	0.0304056	0.00825842	0	0.0128625	0.0203157	0	0	0	0	0	0.0141271	0.0346966	0	0.0547091	0.0203157	0.0269214	0.0431019	0.00699291	0	0	0.0146002	0	0.0148891	0.0408552	0	0	0.00834276	0	0.0347784	0	0.033864	0.0203157
360268	k_Bacteria;p_Tenericutes;c_RF3;o_ML615J_28f_unclassified;g_unclassified;s_unclassified	0.0121185	0	0	0.0312214	0	0	0	0.0187427	0	0	0	0.0267632	0	0	0	0	0	0.018469	0	0	0	0	0.00850304	0	0	0	0	0	0	0	0.0179086	0	0	0.0320586	0.0102522	0	0	0.0187427	0	0	0	0	0.030079	0	0	0	0	0.00565688
360329	k_Bacteria;p_Firmicutes;c_Clostridia;o_Clostridialesf_Lachnospiraceae;g_unclassified;s_unclassified	0.0437066	0.016322	0.0141601	0.0354853	0.0300029	0.0153544	0	0.13389	0.0206514	0.111394	0.00854411	0.104771	0.00805614	0.0211035	0.0132022	0.0118765	0	0.020232	0.0104899	0.00742301	0.0152911	0.109516	0.0360857	0.0869538	0.0507084	0.051507	0	0	0.0795975	0	0.0674531	0.0085148	0.0109447	0.0401914	0.0788284	0	0.0230862	0.0142466	0	0.0081671	0.0486536	0.0659387	0.0607619	0.0258524	0	0.018191	0	0
360730	k_Bacteria;p_Bacteroidetes;c_Bacteroidia;o_Bacteroidalesf_Odoribacteraceae;g_Butyricimonas;s_unclassified	0.0171385	0	0.0258547	0	0	0	0.0560616	0.0365659	0.0172779	0	0.0241646	0	0	0	0.0528317	0	0	0	0	0	0	0	0	0.0258641	0	0.048442	0	0	0	0	0	0	0	0	0	0	0	0	0	0	0	0.0258641	0	0	0	0.0400995	0	0.0149576
360890	k_Bacteria;p_Firmicutes;c_Clostridia;o_Clostridialesf_unclassified;g_unclassified;s_unclassified	0.0121185	0.00816097	0	0.0168596	0.0144113	0.0181678	0	0	0	0	0	0	0	0	0.00762241	0	0	0	0	0	0.0148524	0	0	0	0	0	0	0	0.0333639	0	0	0	0.0309607	0.0328132	0	0.0211806	0	0.0213709	0	0.0081671	0	0	0	0.0111934	0.0131428	0.0137508	0	0
360946	k_Bacteria;p_Firmicutes;c_Clostridia;o_Clostridialesf_Ruminococcaceae;g_unclassified;s_unclassified	0.111294	0.173402	0.0141601	0	0	0.0896471	0	0.0903788	0	0	0.0876482	0.0892374	0	0	0	0	0	0.167402	0	0	0.12069	0	0.0612623	0	0	0	0	0.00841437	0	0	0.123736	0	0	0.10226	0.00725265	0	0.0103237	0.144736	0	0	0	0	0.107676	0.0612623	0	0	0	0
361398	k_Bacteria;p_Firmicutes;c_Clostridia;o_Clostridialesf_Ruminococcaceae;g_unclassified;s_unclassified	0.0098946	0.0182487	0.032706	0.0142487	0	0.0194224	0	0.00797505	0.00652691	0.0147678	0.0209266	0	0	0	0	0	0	0.0286143	0	0	0	0.0265987	0.0268941	0.0172551	0.0122936	0.00714149	0.00815484	0	0	0	0	0.0147442	0	0.0342729	0.00725265	0.0189442	0.0103237	0.0396701	0	0	0.0125577	0	0.0263801	0.0488093	0	0.00972126	0	0
361556	k_Bacteria;p_Firmicutes;c_Clostridia;o_Clostridialesf_Lachnospiraceae;g_unclassified;s_unclassified	0.00700006	0	0.0115615	0.00901123	0	0	0	0.0365659	0	0.03411	0	0.0180426	0	0	0.0132022	0	0	0.020232	0.023458	0	0	0.0234572	0	0.0140885	0.0245891	0.0311257	0	0	0.0100579	0	0.0219341	0	0	0	0.0324253	0	0	0	0	0	0.00725265	0.00755653	0	0	0	0	0	0
361619	k_Bacteria;p_Firmicutes;c_Clostridia;o_Clostridialesf_Lachnospiraceae;g_Blautia;s_unclassified	0.0252287	0.00816097	0.0476864	0.0387691	0.0381365	0.0283147	0	0	0.0386421	0.00852653	0.0120814	0.0322794	0	0.0159523	0.0651689	0	0	0	0.0246032	0.0128625	0.0255886	0.0265987	0.0458095	0.0172551	0.0194387	0.0391151	0.0431709	0	0.0301778	0.0193341	0.0219341	0.0255396	0.0530804	0.0288433	0.0390482	0.0536049	0.035016	0.0142466	0	0	0.0376811	0.0267614	0.0333708	0.0204373	0	0.0267614	0	0.0126413
361683	k_Bacteria;p_Firmicutes;c_Clostridia;o_Clostridialesf_Ruminococcaceae;g_unclassified;s_unclassified	0.0349893	0	0	0.0337239	0	0.0137332	0.00835474	0	0.0269275	0.0120577	0.00854411	0	0.0161093	0	0	0.00685571	0	0	0.00741627	0	0.0246576	0.0153556	0	0	0.0230007	0.0100971	0	0.00841437	0.00711343	0.0334919	0.012663	0	0	0.0121152	0	0	0.0219013	0.0293734	0.010528	0	0.0528053	0.0106891	0.0514411	0.040883	0.0107309	0	0.0131133	0.00799383
361727	k_Bacteria;p_Firmicutes;c_Clostridia;o_Clostridialesf_unclassified;g_unclassified;s_unclassified	0.0402022	0.0141351	0.0294799	0.0180237	0.0288255	0.0194224	0	0	0.0326562	0.0170525	0.0270175	0.0139754	0.0161093	0.00797505	0.0152447	0	0.0420172	0.0116804	0.0305874	0	0	0.0125376	0	0	0.0245891	0.0100971	0	0.00841437	0.0224917	0	0.0629311	0.0340557	0.0173056	0.0328132	0	0	0.0163237	0.0123379	0.0706813	0.0383244	0.0261432	0.00755653	0	0.0129251	0.0312902	0.00687755	0.0131133	0.0265191
361811	k_Bacteria;p_Firmicutes;c_Clostridia;o_Clostridialesf_Ruminococcaceae;g_unclassified;s_unclassified	0.0419909	0.101444	0.0601103	0.131118	0.0931557	0.244412	0.00835474	0.191462	0.125255	0.0417802	0.0694566	0.0369827	0.046285	0.154863	0.0624297	0.0650945	0	0.100646	0.0676271	0.0457927	0.00966969	0.131874	0.127617	0.198277	0.153154	0.130459	0.0976869	0.0420797	0.152121	0	0.105888	0.115091	0	0.141232	0.1027	0.0267928	0.0836482	0.0508909	0.27045	0.0529645	0.192734	0.0914536	0.0559834	0.0794948	0.0371807	0.131549	0.0819821	0
361966	k_Bacteria;p_Firmicutes;c_Clostridia;o_Clostridialesf_Ruminococcaceae;g_Faecalibacterium;s_prausnitzii	0.0171385	0.0230838	0.0216309	0.0246812	0	0.0153544	0	0.0264617	0.0235468	0.0120577	0.0147968	0.0114108	0.0197302	0.0138149	0.00762241	0	0.00916528	0.00825842	0.022254	0.0105021	0	0.0234572	0	0.0199248	0.0173863	0.0236815	0.0163127	0.00841437	0.0123185	0.0136709	0.0103392	0.0120384	0	0.0171339	0.0229261	0	0.0126441	0.0100737	0.00744319	0.0081671	0.0229285	0.0169015	0.0391335	0.0144508	0.0107309	0.0137508	0	0.00979301
362078	k_Bacteria;p_Firmicutes;c_Clostridia;o_Clostridialesf_Ruminococcaceae;g_unclassified;s_unclassified	0	0.00816097	0.0115615	0.00901123	0	0.0227753	0	0	0.00652691	0.0147678	0.0147968	0	0	0	0.00762241	0	0	0.016519	0.00741627	0.0128625	0	0	0.0190159	0.00996008	0	0.0100971	0	0	0	0	0	0.0120384	0	0.00699291	0	0.00947115	0	0.0266553	0	0	0	0	0.00834276	0.0170987	0	0	0	0
362342	k_Bacteria;p_Firmicutes;c_Clostridia;o_Clostridialesf_Ruminococcaceae;g_Ruminococcus;s_unclassified	0.0419909	0.0503266	0.0601103	0.0220751	0.034024	0.0291358	0.0836253	0.0686796	0.0345609	0.0390804	0.0330915	0.0645926	0.0410806	0.0298471	0.0555179	0	0.0476471	0	0.0830242	0.0575531	0.0118442	0.0198245	0.0398962	0	0.0313471	0.0159653	0.0461537	0.0252431	0.0293273	0.0176494	0.0263624	0.0361223	0.109665	0.0504598	0.0383688	0.0390621	0.0273169	0.0201485	0.0636467	0	0.0369762	0.0447299	0.0408746	0.0250313	0.0273614	0	0	0.0226149
362344	k_Bacteria;p_Firmicutes;c_Clostridia;o_Clostridialesf_Lachnospiraceae;g_unclassified;s_unclassified	0.0098946	0.0115411	0.0231246	0.00637186	0	0.00971097	0.0167063	0.00797505	0.0113107	0.0120577	0.0295969	0.022823	0.0311993	0	0	0.00685571	0	0.018469	0.0339973	0.0166057	0	0.0198245	0.0170081	0.00996008	0.0274922	0.0100971	0.0115346	0	0.00711343	0.0136709	0.0163481	0.0225232	0.0109447	0	0.0125564	0.0185567	0	0.0302253	0.0196969	0.0270961	0.0145005	0.015117	0.0186525	0	0.0185872	0.00972126	0.0131133	0
362450	k_Bacteria;p_Firmicutes;c_Clostridia;o_Clostridialesf_unclassified;g_unclassified;s_unclassified	0	0.00816097	0	0	0.00831875	0	0	0.0753314	0	0	0	0	0	0	0.0107794	0.00969551	0	0	0	0	0	0	0	0.0527369	0	0	0	0	0	0	0	0	0	0.0349223	0	0.00947115	0.00730075	0	0	0	0	0	0	0.00913796	0	0	0	0
362501	k_Bacteria;p_Firmicutes;c_Clostridia;o_Clostridialesf_Lachnospiraceae;g_Coprococcus;s_eutactus	0.106769	0.0199907	0	0.168539	0	0	0	0	0.0466511	0.0330265	0	0	0	0	0.0778085	0	0	0.053655	0	0	0.00684111	0.17066	0.115606	0.00996008	0.00869494	0.0142796	0.00815484	0	0	0	0	0.0085148	0	0.125254	0.0376771	0.00947115	0.118435	0	0	0	0.0324287	0.111829	0	0.034808	0	0.0997962	0	0
362991	k_Bacteria;p_Firmicutes;c_Clostridia;o_Clostridialesf_Ruminococcaceae;g_Ruminococcus;s_unclassified	0	0	0	0	0.0478133	0.006863	0	0	0.00652691	0.0919558	0	0	0	0	0.0673671	0	0	0	0	0	0	0.0827835	0.00850304	0	0	0	0	0	0	0	0.059428	0.0826234	0	0	0	0	0.0126441	0	0	0	0	0	0.0553573	0	0	0.00687755	0	0
362997	k_Bacteria;p_Bacteroidetes;c_Bacteroidia;o_Bacteroidalesf_Bacteroidaceae;g_Bacteroides;s_uniformis	0.0197902	0.0447124	0.018281	0.0408121	0.0220146	0.0428939	0.0373635	0.013818	0.00652691	0.0170525	0	0.0351768	0.0552457	0.0444219	0.0107794	0.0489863	0.0420172	0.00825842	0.0339973	0.053575	0.0634565	0.0509487	0.0794	0.0140885	0.00869494	0.0548677	0.028257	0.0825285	0.00711343	0.0193341	0.0179086	0	0	0.00699291	0.0240453	0.0164059	0.0357695	0.0201485	0.0315886	0.0356144	0.0229285	0.0540026	0.00834276	0.0359887	0.0536792	0.00972126	0.0826815	0.0343941
363232	k_Bacteria;p_Firmicutes;c_Clostridia;o_Clostridialesf_Lachnospiraceae;g_Dorea;s_unclassified	0	0.0182487	0.0115615	0.0127444	0.0144113	0.0194224	0	0.023935	0	0.0147678	0.00854411	0.0213487	0.0139509	0.0252243	0.0132022	0.0167962	0	0.0143057	0	0.00742301	0	0.0125376	0.0208311	0	0	0.0123664	0.0382644	0.0118987	0	0	0	0.0120384	0	0.0221205	0	0.0164059	0	0	0.0257905	0.0231069	0.00725265	0.0169015	0	0.0182794	0	0	0	0.00979301
363389	k_Bacteria;p_Firmicutes;c_Clostridia;o_Clostridialesf_Clostridiaceae;g_Clostridium;s_unclassified	0.0098946	0	0	0.0107359	0	0	0	0.00797505	0	0	0.0107359	0	0	0.00797505	0	0	0	0.0218533	0.0104899	0	0.00684111	0.0198245	0	0	0	0	0	0	0	0.0176494	0.0073076	0.0147442	0	0	0	0	0	0.0107359	0	0	0.00725265	0	0.0107359	0.0129251	0	0	0	0
363400	k_Bacteria;p_Firmicutes;c_Clostridia;o_Clostridialesf_Lachnospiraceae;g_unclassified;s_unclassified	0.0937431	0.0653314	0.120719	0.0754663	0.0794518	0.0896471	0	0	0.0712953	0.0578574	0.0147968	0.120509	0.118376	0.0769918	0.0132022	0.0465213	0	0.066121	0.0634167	0.12278	0.0118442	0.0567955	0.0458095	0.059806	0.088765	0.0792647	0.112064	0.0863196	0.0743189	0.0590974	0.079499	0.113492	0	0.0312857	0.0522988	0.0473755	0.0624105	0	0.146399	0.0516869	0.0725636	0.0684961	0.0479346	0.0281726	0.0497768	0.0491182	0.09192	0.0178781
363430	k_Bacteria;p_Firmicutes;c_Clostridia;o_Clostridialesf_unclassified;g_unclassified;s_unclassified	0	0	0	0	0	0	0	0	0.0659986	0	0	0	0	0	0	0	0	0	0	0	0	0	0	0.0456662	0	0.0410253	0	0	0	0	0	0.0085148	0	0	0	0.0635799	0	0	0	0	0.00725265	0.00755653	0	0	0	0.00687755	0.0107069	0
363519	k_Bacteria;p_Firmicutes;c_Clostridia;o_Clostridialesf_Christensenellaceae;g_unclassified;s_unclassified	0.0296877	0	0	0.00637186	0	0.0283147	0	0	0	0	0.0191031	0	0.0113908	0	0	0	0	0.0116804	0	0	0.0183829	0	0	0	0.00869494	0	0	0	0	0.0223256	0.0103392	0.0417134	0.00773959	0.035673	0	0.0189442	0	0.0100737	0	0	0	0	0	0.00646534	0	0.0119084	0	0
363646	k_Bacteria;p_Firmicutes;c_Clostridia;o_Clostridialesf_Ruminococcaceae;g_Ruminococcus;s_unclassified	0	0	0.00817322	0.00637186	0	0	0	0	0	0	0	0.0139754	0	0	0	0	0	0.00820912	0.0104899	0	0	0.00886578	0	0	0	0	0	0.00841437	0.00711343	0	0	0.00820912	0	0	0	0	0	0	0	0	0.00820912	0	0	0.0144508	0	0	0	0
363731	k_Bacteria;p_Verrucomicrobia;c_Verrucomicrobiae;o_Verrucomicrobialesf_Verrucomicrobiaceae;g_Akkermansia;s_muciniphila	0	0.184615	0.145374	0.0427577	0	0.115564	0.00835474	0	0.0849935	0.0786857	0	0.00806854	0.0394682	0	0	0	0.242626	0.122249	0	0	0.105019	0	0	0.13992	0.138157	0.052489	0.0141271	0.154607	0.106882	0	0.115386	0.0085148	0.197366	0.00699291	0.0867972	0.0810136	0.0206486	0.0633537	0.00744319	0.018267	0.0571176	0.0362558	0.0703418	0.130422	0.229125	0.081146	0.296256	0.168884
363844	k_Bacteria;p_Firmicutes;c_Clostridia;o_Clostridialesf_Christensenellaceae;g_unclassified;s_unclassified	0.0171385	0.0141351	0.020026	0	0.0117666	0	0	0.00797505	0	0.0147678	0.0191031	0.0242077	0	0.00797505	0.0228681	0	0	0.00825842	0.0128476	0.0148525	0.00684111	0.0125376	0	0	0.0194387	0.027655	0	0	0.0159034	0.0325479	0	0.0340557	0.0289605	0.0209852	0.0102522	0	0.0103237	0.0100737	0	0.0141492	0.0280828	0.0130916	0	0.0144508	0.0107309	0.0137508	0.0302877	0.0158526
364092	k_Bacteria;p_Firmicutes;c_Clostridia;o_Clostridialesf_Lachnospiraceae;g_unclassified;s_unclassified	0.0232066	0	0.0216309	0.0110369	0.0144113	0	0.0221012	0	0.0306336	0.03618	0.0444034	0.0255175	0.0241653	0	0.0170442	0	0	0.0261205	0.0331776	0.0148525	0	0.0280379	0.0190159	0.00996008	0.0261334	0.0188907	0.0182384	0	0.0100579	0	0.0231208	0.0269214	0.0189576	0	0.0552366	0.0837483	0.0230862	0.0174488	0.03723	0.0408552	0.0229285	0.029277	0.020433	0	0	0	0.0169295	0.00979301
364179	k_Bacteria;p_Bacteroidetes;c_Bacteroidia;o_Bacteroidalesf_Bacteroidaceae;g_Bacteroides;s_unclassified	0.0098946	0.151718	0.0231246	0.164566	0.0263134	0.0417789	0.0480016	0.0276386	0.0497522	0.0489969	0	0.0735734	0.0849596	0.00797505	0.0388748	0.0137139	0.0698646	0.0801608	0.174682	0	0.0374626	0.0627275	0.236948	0.0653699	0	0.0943173	0	0.0930641	0.0174214	0.0305728	0.0831301	0.187395	0.253722	0.0747509	0.119401	0.00947115	0.0874048	0.0843815	0.00744319	0	0.0145005	0.0914536	0.0683285	0.0170987	0.252018	0.194588	0	0.0314811
364289	k_Bacteria;p_Firmicutes;c_Clostridia;o_Clostridialesf_Peptococcaceae;g_rc4_4;s_unclassified	0	0	0	0.00637186	0	0.018656	0	0.0225659	0	0	0	0	0	0	0	0	0	0.0116804	0	0	0	0	0	0	0.0150568	0	0	0.0252431	0.0235897	0	0.0073076	0	0	0.0185069	0	0	0	0.0213709	0	0.018267	0	0	0.018656	0.0214349	0	0	0	0
364824	k_Bacteria;p_Firmicutes;c_Clostridia;o_Clostridialesf_Lachnospiraceae;g_Blautia;s_obeum	0.0402022	0.00816097	0.0245276	0.0127444	0.0220146	0.0545275	0	0.00797505	0	0.0120577	0	0.0161376	0	0	0.0264066	0	0	0.0396196	0.0339973	0.0267779	0.0118442	0.0280379	0.0147292	0	0.0173863	0.0342469	0.0454263	0.0525663	0.0201168	0.0223256	0.014622	0.0340557	0.0218907	0.0217183	0.0102522	0.0217183	0.0219013	0.0174488	0.010528	0	0.0102532	0.0311683	0.0117965	0.0223882	0.0169675	0.020627	0	0.0299186
364903	k_Bacteria;p_Bacteroidetes;c_Bacteroidia;o_Bacteroidalesf_Bacteroidaceae;g_Bacteroides;s_unclassified	0	0.00840661	0.00840661	0	0.00840661	0	0	0	0	0	0	0.00840661	0	0	0	0	0	0	0	0.00742301	0	0.00840661	0.00840661	0	0	0	0	0	0	0	0.00840661	0	0	0	0	0	0	0.00712045	0	0	0	0.00755653	0.00840661	0	0.00758954	0.00972126	0.00756975	0.00840661
364926	k_Bacteria;p_Bacteroidetes;c_Bacteroidia;o_Bacteroidalesf_Bacteroidaceae;g_Bacteroides;s_unclassified	0	0.0853027	0.20616	0	0.124286	0.06503	0	0	0	0.0208855	0	0	0.00805614	0	0	0	0	0.0548121	0.00741627	0	0	0.130358	0	0	0	0	0.00815484	0.00841437	0.14326	0	0.0073076	0.0085148	0	0	0	0	0	0.0201485	0	0	0	0.060974	0.0746749	0.114398	0	0.0119084	0.0107069	0.00565688
365118	k_Bacteria;p_Firmicutes;c_Clostridia;o_Clostridialesf_Lachnospiraceae;g_Coprococcus;s_unclassified	0.032822	0.030539	0.0258547	0.0337239	0.0594521	0	0	0.0390919	0.0397315	0.0295387	0	0.0609533	0.0433873	0.0276325	0.0252822	0.0227431	0	0.016519	0.0620982	0.0306229	0.0193422	0.0198245	0.0240542	0.00996008	0	0.0364129	0.0652944	0.0420797	0.0498039	0.0157859	0.012663	0.0417134	0.0579453	0.0885906	0.0102522	0.0378952	0	0.0142466	0.047099	0.0939904	0.0397203	0.015117	0	0.0129251	0.0547433	0.0466465	0.0673413	0
365181	k_Bacteria;p_Actinobacteria;c_Coriobacteriia;o_Coriobacterialesf_Coriobacteriaceae;g_Collinsella;s_aerofaciens	0.0209908	0	0.0231246	0.0238442	0.0399122	0.0439806	0.0323559	0	0.0206514	0.00852653	0.0170861	0.0369827	0.0394682	0.0159523	0.0274851	0	0.015877	0.0481771	0.0234387	0.0148525	0.0432614	0	0.0170081	0.0199248	0	0	0.0454263	0.0145731	0	0.0569454	0.012663	0.0371126	0	0.0383201	0	0.0284185	0.0146002	0.0123379	0	0.0270961	0.0162122	0.0272549	0.0144478	0.0376907	0.0330802	0.0217429	0.0490838	0
365222	k_Bacteria;p_Firmicutes;c_Clostridia;o_Clostridialesf_Ruminococcaceae;g_unclassified;s_unclassified	0	0.0141351	0.0163508	0.0142487	0.0332863	0.0206007	0	0.0159558	0.0159961	0.00852653	0.0170861	0.0139754	0.0161093	0.0138149	0.0215601	0.0314266	0.0224544	0.020232	0.0104899	0.0105021	0.00684111	0.00886578	0.0120263	0.0199248	0.00869494	0	0.0391248	0	0.0123185	0	0.014622	0.0208522	0.0204767	0.0197848	0.0271275	0.0164059	0.0163237	0	0.0246923	0.018267	0.0162122	0.0407135	0.00834276	0.0182794	0.00758954	0.015374	0.0262289	0.02883
365385	k_Bacteria;p_Actinobacteria;c_Actinobacteria;o_Bifidobacterialesf_Bifidobacteriaceae;g_Bifidobacterium;s_bifidum	0.0156451	0.0199907	0.0141601	0.0371635	0	0	0	0	0	0	0	0	0	0.0112797	0.0241054	0	0.0129633	0	0	0	0.00966969	0	0.0214585	0	0	0	0.0214585	0	0	0	0	0.0214585	0.0232189	0	0.0102522	0.0454396	0	0	0	0.0294572	0.0214585	0	0	0.0289047	0	0.018191	0.033864	0
365484	k_Bacteria;p_Firmicutes;c_Clostridia;o_Clostridialesf_unclassified;g_unclassified;s_unclassified	0.0098946	0.0141351	0.00817322	0.0377063	0.0424369	0	0	0	0.0269275	0.0208855	0	0.0114108	0.0426323	0.0252243	0.0132022	0.00685571	0	0.0143057	0.0148353	0.0210054	0.0507345	0.00886578	0.00850304	0.0281797	0.0212943	0.0218939	0.0215804	0.0118987	0.0256451	0.0208835	0.012663	0.039018	0.0604798	0.0335509	0	0.0133952	0.040655	0.00712045	0.0128942	0.0218939	0.0217517	0	0	0.0129251	0.0422594	0.0370324	0.0496653	0
365634	k_Bacteria;p_Firmicutes;c_Clostridia;o_Clostridialesf_Lachnospiraceae;g_Roseburia;s_unclassified	0.0242387	0.058881	0.0727256	0.0337239	0	0.0299345	0.0975641	0.00797505	0.0679149	0.0800651	0	0.0504088	0.0418636	0.0252243	0	0	0.0129633	0.0218533	0.0296739	0.0246316	0.0341972	0.0406365	0.0350686	0.0263593	0.0173863	0.0371069	0.0257944	0.0376351	0.0438548	0	0.0547361	0.0225232	0.0413153	0.0458824	0.0672774	0.0314187	0.0419468	0.0349029	0.00744319	0	0.0561878	0.0995772	0.0855758	0.0158302	0.0422594	0.0510098	0.021415	0
365717	k_Bacteria;p_Firmicutes;c_Clostridia;o_Clostridialesf_Ruminococcaceae;g_Faecalibacterium;s_prausnitzii	0.0121185	0.0115411	0.0141601	0.00901123	0	0	0	0.0338524	0.00652691	0.0295387	0	0.00806854	0	0	0.00762241	0	0	0	0.0104899	0	0	0.0153556	0.0120263	0	0	0.026717	0.0199794	0	0.0142243	0	0	0	0.0134046	0	0.00725265	0	0	0.0123379	0	0	0	0	0.0117965	0	0	0.00972126	0	0
365891	k_Bacteria;p_Firmicutes;c_Clostridia;o_Clostridialesf_unclassified;g_unclassified;s_unclassified	0.0156451	0.016322	0.020026	0	0	0	0	0	0	0	0.0120814	0	0	0	0	0	0	0.018469	0.0196258	0.0400008	0	0	0.0240542	0.0199248	0.0274922	0.0457316	0.0496314	0	0.0235897	0	0.0310219	0.0170253	0.0244751	0	0.0416558	0	0.0146002	0.00712045	0	0	0.0125577	0.0272549	0	0	0	0	0	0
365965	k_Bacteria;p_Firmicutes;c_Clostridia;o_Clostridialesf_Ruminococcaceae;g_Ruminococcus;s_unclassified	0.0469507	0.0744154	0	0	0	0.0350192	0	0.0458437	0.00652691	0	0.0391573	0.0427072	0	0	0	0	0	0.0656017	0	0	0.0619612	0	0.0368844	0	0	0	0	0	0	0	0.051718	0	0	0.0564218	0	0	0	0.0767934	0	0	0	0	0.0507591	0.076812	0	0	0	0
366068	k_Bacteria;p_Firmicutes;c_Clostridia;o_Clostridialesf_Ruminococcaceae;g_Faecalibacterium;s_prausnitzii	0	0	0.0141601	0.0292044	0.0203813	0.0153544	0	0.0365659	0.0345609	0	0.00854411	0.0161376	0.0113908	0	0.0107794	0	0	0	0	0.0297083	0	0.0354683	0	0.0263593	0.0194387	0.0142796	0	0	0	0	0.0193437	0	0	0.0171339	0	0.00947115	0.0126441	0.0433415	0	0	0.0561878	0.0239034	0.0323107	0.0214349	0	0.0168414	0	0.023987
366147	k_Bacteria;p_Bacteroidetes;c_Bacteroidia;o_Bacteroidalesf_Paraprevotellaceae;g_Paraprevotella;s_unclassified	0	0.110923	0.123483	0.164063	0.0288255	0.006863	0	0	0	0	0.0226036	0	0.11586	0	0	0	0.107888	0	0.0339973	0	0.0740329	0.0396567	0	0.0886578	0	0.179741	0.0945533	0	0	0.00789312	0	0	0	0	0.106992	0	0	0	0	0.0758268	0	0.112342	0.0250261	0.027421	0	0	0	0.102564
366237	k_Bacteria;p_Firmicutes;c_Clostridia;o_Clostridialesf_Lachnospiraceae;g_Blautia;s_unclassified	0.00700006	0.0199907	0.0141601	0.0110369	0.032229	0.0400484	0	0	0.00652691	0.0120577	0	0	0.0139509	0.0225609	0	0.0205716	0	0.00825842	0.022254	0.0210054	0.0136766	0	0.00850304	0	0.00869494	0.0142796	0.0326299	0.0206102	0.0159034	0	0	0.0085148	0.0268116	0.0156409	0	0.0189442	0.0126441	0.0159284	0.0166466	0.0283013	0.0261432	0.00755653	0	0	0.00758954	0	0.0185456	0.013848
366352	k_Bacteria;p_Firmicutes;c_Clostridia;o_Clostridialesf_Ruminococcaceae;g_unclassified;s_unclassified	0.0479835	0.0503266	0.0826581	0.0902363	0.060608	0.113697	0	0.0498405	0.218812	0	0.0755183	0	0	0.0414553	0.108812	0	0.00916528	0.138146	0.0927762	0.00742301	0.00966969	0.0250772	0.0868295	0	0.138986	0.0440256	0.00815484	0	0	0.0480275	0.141859	0.0864978	0.143187	0.0383201	0.0965949	0.0189442	0.042578	0.107289	0.00744319	0.0454976	0	0.0632788	0.0527786	0.093562	0	0.15231	0.0441591	0.00565688
366391	k_Bacteria;p_Firmicutes;c_Clostridia;o_Clostridialesf_Christensenellaceae;g_unclassified;s_unclassified	0.0489946	0.0489832	0	0	0	0	0	0.0365659	0	0	0.0120814	0	0	0	0	0	0	0	0	0	0	0	0	0.0199248	0.00869494	0	0	0	0	0	0	0	0	0.0262638	0	0.0454396	0	0	0	0	0.0162122	0	0	0.0144508	0	0	0	0
366584	k_Bacteria;p_Firmicutes;c_Clostridia;o_Clostridialesf_unclassified;g_unclassified;s_unclassified	0.0744418	0.0559755	0.145374	0.0650278	0.0588657	0.136195	0	0.0586565	0.0526717	0.0615196	0.0705028	0.0378535	0.0290443	0.0677286	0.0565568	0	0	0.0814327	0	0.184299	0.076833	0.186616	0.159767	0.0852161	0.0773394	0.0614557	0.0326299	0	0	0	0.0690244	0.0380772	0.101373	0.0727536	0.0732792	0.0401951	0.0947587	0.0493702	0.010528	0	0.126956	0.0752743	0.0985	0.0731788	0	0.0778623	0	0.00799383
366716	k_Bacteria;p_Firmicutes;c_Clostridia;o_Clostridialesf_unclassified;g_unclassified;s_unclassified	0	0	0	0	0.0372171	0.0151398	0	0	0.0269275	0	0.0209266	0.0151398	0.0241653	0.00797505	0	0	0	0	0.0128476	0.00742301	0	0	0	0.00996008	0	0	0.00815484	0.0118987	0.00711343	0	0	0	0	0	0	0.0401951	0	0	0	0.018267	0.0205075	0.029277	0	0	0.00758954	0	0.0131133	0
366752	k_Bacteria;p_Firmicutes;c_Clostridia;o_Clostridialesf_unclassified;g_unclassified;s_unclassified	0.0098946	0.0374054	0.018281	0.0191172	0.00831875	0	0	0.0338524	0	0.0319062	0.0147968	0.0490982	0	0	0.0132022	0	0.015877	0.0429288	0.0339973	0	0.00966969	0	0.0664644	0.0222769	0.0434771	0	0	0.0118987	0	0.00789312	0.0073076	0.0417134	0.0513568	0.0667733	0.0162105	0	0.0126441	0.00712045	0	0	0.0598206	0.0106891	0.0144478	0.0193883	0	0.00687755	0	0
366794	k_Bacteria;p_Firmicutes;c_Clostridia;o_Clostridialesf_Ruminococcaceae;g_unclassified;s_unclassified	0.0209908	0	0.0216309	0.0229766	0.0263134	0.0153544	0	0.0472134	0.0306336	0.0255804	0.0120814	0.0242077	0.0341781	0.00797505	0.0228681	0	0	0.018469	0.0305874	0.0105021	0	0.0294068	0.0120263	0.0315069	0.0288344	0.039762	0.0489555	0.0206102	0.0389633	0	0.0444843	0.0294916	0.0279067	0.0242322	0.029001	0.025062	0	0.0213709	0	0.018267	0.0271303	0.0130916	0.030079	0.0204373	0	0.018191	0	0.0195846
367213	k_Bacteria;p_Firmicutes;c_Clostridia;o_Clostridialesf_Ruminococcaceae;g_unclassified;s_unclassified	0.0419909	0	0.0447916	0.0727162	0.0343113	0.0783693	0	0.069603	0.0862447	0.0713931	0.0209266	0.0748937	0.0534517	0.139284	0.0488243	0	0.092707	0	0.12466	0.161521	0.0645553	0.0874233	0	0.0434358	0.062725	0	0	0	0.0783109	0	0	0.057765	0.14778	0.102741	0.0458642	0	0.10674	0.0657188	0.126229	0	0.0552424	0.0239034	0.0312148	0.0323175	0.0852755	0.0247913	0.0962106	0
367215	k_Bacteria;p_Firmicutes;c_Erysipelotrichi;o_Erysipelotrichalesf_Erysipelotrichaceae;g_Holdemania;s_unclassified	0	0.016322	0.020026	0.00901123	0.00831875	0.0428939	0	0.0159558	0.0113107	0	0	0.0255175	0	0.0178354	0	0.0181422	0.0183335	0	0	0.0222797	0.0328002	0.0294068	0	0	0.0230007	0.0100971	0.0182384	0.0336602	0	0.0111621	0	0.0120384	0.040962	0	0	0	0.0146002	0.0174488	0.0210571	0	0.0261432	0	0.020433	0.0111934	0.0293914	0	0.0262289	0.0379322
367433	k_Bacteria;p_Firmicutes;c_Clostridia;o_Clostridialesf_Ruminococcaceae;g_Faecalibacterium;s_prausnitzii	0.0156451	0.0244843	0.0163508	0.0191172	0.0186053	0.0194224	0	0.0472134	0.0195915	0.0120577	0.0120814	0.0180426	0	0.0138149	0.0152447	0.00969551	0.00916528	0	0.0209811	0.0128625	0	0.0153556	0.0208311	0.00996008	0.0173863	0.0342469	0	0.00841437	0	0	0.0163481	0.0208522	0.0134046	0.0121152	0.0191809	0.0189442	0.00730075	0.0159284	0.00744319	0.0163383	0.029004	0.015117	0.0464583	0.0158302	0	0.00972126	0	0
367889	k_Bacteria;p_Firmicutes;c_Clostridia;o_Clostridialesf_Lachnospiraceae;g_Coprococcus;s_unclassified	0.0221265	0.00816097	0.0163508	0.00637186	0	0	0	0	0.00652691	0	0.00854411	0.0139754	0.0197302	0.0138149	0	0	0	0.00825842	0.0128476	0.0105021	0.0216257	0	0.0147292	0	0.00869494	0.00714149	0.0315933	0.0131338	0.0100579	0	0.012663	0.0269214	0.0289605	0.00988955	0	0.0211806	0	0.0213709	0.0166466	0	0	0.00755653	0	0	0	0.00972126	0	0
367909	k_Bacteria;p_Firmicutes;c_Clostridia;o_Clostridialesf_Lachnospiraceae;g_unclassified;s_unclassified	0.00700006	0.0424165	0.0638927	0.0238442	0.0235349	0.00971097	0.0658174	0	0.0580734	0.0603235	0.0941079	0.0529331	0.0725524	0	0.0170442	0.030669	0	0.0309077	0.0924775	0.0509319	0	0.0406365	0.0636784	0.00996008	0.0596295	0.025745	0.0577037	0.0266089	0.0100579	0.0111621	0.035823	0.0466405	0.0451406	0.00988955	0.0575708	0.0448125	0.0292036	0.0467261	0.109372	0.0583699	0.0347768	0.0560826	0.0166831	0.00913796	0.0449047	0.0194471	0.0508081	0
367977	k_Bacteria;p_Bacteroidetes;c_Bacteroidia;o_Bacteroidalesf_Rikenellaceae;g_unclassified;s_unclassified	0.0577261	0.0439604	0	0.0387691	0.0416122	0.0470912	0	0.0653457	0.0391906	0.0170525	0	0.0553428	0.0386367	0	0.0381195	0.00685571	0.00916528	0.051601	0	0.0469832	0	0.0425288	0.0120263	0	0	0.0123664	0	0	0.066001	0	0.0462538	0.0614213	0.0232189	0.102019	0.0162105	0.0133952	0.052155	0.00712045	0	0.0400293	0.0422869	0.0705568	0.0646553	0.0483789	0	0.0677644	0.028331	0.02883
368261	k_Bacteria;p_Firmicutes;c_Clostridia;o_Clostridialesf_Lachnospiraceae;g_unclassified;s_unclassified	0.0479835	0.0244843	0.114702	0.0318654	0.0582733	0.0545275	0.07571	0.0287675	0.0380858	0.0831958	0.0651048	0.120236	0.188804	0.106311	0.0517183	0.0290947	0.184134	0.0748593	0.12466	0.10254	0	0.10806	0.164757	0.0172551	0.00869494	0.141467	0.153403	0.119566	0	0	0.0327006	0.0785599	0.103142	0.0156409	0.0355213	0.0133952	0.116374	0.00712045	0.16331	0.0712741	0.106009	0.0655028	0.0457023	0.0452522	0.0930648	0.0514717	0.0730748	0.0595958
368318	k_Bacteria;p_Firmicutes;c_Clostridia;o_Clostridialesf_Lachnospiraceae;g_Blautia;s_unclassified	0.0121185	0.0199907	0.0163508	0.00901123	0	0	0	0	0.0269275	0.0269644	0	0.0197649	0.0113908	0.00797505	0.0107794	0.0237546	0.0183335	0.016519	0.0296739	0.0148525	0.0380822	0.00886578	0.00850304	0	0.0122936	0.0327236	0.0482703	0.0336602	0.0362717	0	0.012663	0.0225232	0.0363067	0.0197848	0.0217494	0	0	0.0213709	0.0315886	0.0231069	0	0	0.0186525	0.00913796	0.0151761	0.0315112	0	0.00979301
368698	k_Bacteria;p_Firmicutes;c_Clostridia;o_Clostridialesf_Lachnospiraceae;g_unclassified;s_unclassified	0.028851	0	0.0271169	0.0298918	0.0144113	0.0382398	0	0.0833848	0.0195915	0.0497344	0	0.0197649	0.0455778	0.0718439	0.0252822	0.0329755	0	0.0247798	0.0277569	0.0329755	0.0305857	0.0234572	0.00850304	0	0.0388847	0.0371069	0.0329755	0.0483505	0	0	0.0193437	0.0085148	0.104595	0.00699291	0.029001	0.0133952	0.026323	0.0570155	0	0.0141492	0.0271303	0	0.0166831	0.0354033	0	0.0322529	0.0798478	0.0654878
368950	k_Bacteria;p_Firmicutes;c_Clostridia;o_Clostridialesf_Lachnospiraceae;g_Blautia;s_unclassified	0.0395881	0.0583115	0.0504158	0.0464056	0.120283	0.13759	0	0.0458437	0.0550513	0.0559369	0.0120814	0.0490982	0.106444	0.0786334	0.0264066	0.0854695	0	0.0309077	0.0939615	0.0724428	0.0774416	0.0343414	0.0350686	0.0330452	0.026081	0.0589085	0.11086	0.080787	0.05031	0.0111621	0.0193437	0.0558477	0.123653	0.0700026	0.0229261	0.0606847	0.0478867	0.0456258	0.0730034	0.117227	0.0798347	0.0580884	0.0363662	0.0204373	0.0876182	0.020627	0.0850842	0.0509011
369017	k_Bacteria;p_Firmicutes;c_Clostridia;o_Clostridialesf_Lachnospiraceae;g_Dorea;s_unclassified	0.00700006	0.0115411	0	0.0285004	0.0249628	0.0194224	0	0.00797505	0.00923593	0.00852653	0	0.0213487	0	0	0.00762241	0	0.0343035	0	0.0339973	0.0222797	0.00684111	0	0.0120263	0	0.0150568	0.0123664	0.0315933	0.0168277	0.0389633	0.0176494	0	0.0225232	0.0189576	0.0349798	0.0125564	0.0211806	0.0163237	0.0123379	0.0278575	0	0.00725265	0.00755653	0	0	0	0.0336877	0.025112	0
369109	k_Bacteria;p_Firmicutes;c_Clostridia;o_Clostridialesf_Ruminococcaceae;g_unclassified;s_unclassified	0.0960779	0.118536	0.0469794	0	0.0186053	0	0	0.0211082	0.00652691	0	0.0191031	0	0	0	0.0735707	0	0	0	0.0314745	0	0.00684111	0.00886578	0.0340211	0.0527369	0.0992749	0	0	0	0	0	0	0.117915	0	0	0.0125564	0	0	0	0	0	0.0566546	0	0.0117965	0.11568	0	0	0	0
369182	k_Bacteria;p_Firmicutes;c_Clostridia;o_Clostridialesf_Lachnospiraceae;g_unclassified;s_unclassified	0.0098946	0.0230838	0.0374715	0.0229766	0.0186053	0.00971097	0	0.023935	0.0159961	0.0255804	0	0.0139754	0.0113908	0.00797505	0.0152447	0.00685571	0	0	0.0128476	0.0166057	0	0.0198245	0	0.0140885	0.0194387	0.0188907	0.0244704	0	0	0	0	0.0255396	0.0507693	0	0.0229261	0	0.0126441	0.0236268	0	0	0.0162122	0.015117	0.020433	0.0223882	0	0	0	0
369227	k_Bacteria;p_Firmicutes;c_Clostridia;o_Clostridialesf_Lachnospiraceae;g_unclassified;s_unclassified	0.0546711	0.0605577	0.112026	0.045521	0.0730732	0.106129	0	0.0607928	0.106099	0.084069	0.0547269	0.202114	0.111837	0.0757374	0.0842881	0.109063	0	0.046001	0.104297	0.0765297	0.166727	0.0783755	0.202433	0.0690717	0.0811692	0.100121	0.113255	0.102186	0.0952949	0.0547091	0.0400534	0.131979	0	0.073759	0.0464345	0.0869176	0.0438131	0.0637539	0.0972143	0.105443	0.0664963	0.137316	0.0613331	0.0433646	0.117574	0.0523837	0.17502	0.0593264
369429	k_Bacteria;p_Firmicutes;c_Clostridia;o_Clostridialesf_unclassified;g_unclassified;s_unclassified	0	0	0	0.0110369	0.0144113	0	0	0	0.0146023	0.00852653	0.0256307	0.0260651	0.0751964	0.0298471	0.00762241	0	0	0.0260651	0.0723588	0.0451858	0.0216257	0	0.00850304	0.0140885	0.0150568	0	0	0	0.042087	0	0.0179086	0.0545321	0	0.0532941	0.029001	0.00947115	0.0193148	0	0.0182356	0	0	0.0106891	0.00834276	0.0250313	0.0131428	0.0336877	0	0.0113067
369486	k_Bacteria;p_Firmicutes;c_Clostridia;o_Clostridialesf_Lachnospiraceae;g_Lachnospira;s_unclassified	0.028851	0.0509851	0.018281	0.0884083	0.0416122	0.156155	0	0	0.0646898	0.0532692	0	0.0360911	0.0426323	0.072727	0.0357581	0	0.046527	0.0396196	0	0.0995169	0.00966969	0.0560979	0	0.0172551	0.0645115	0	0.00815484	0	0.036963	0	0	0.0120384	0	0	0.0125564	0	0.0516407	0.018847	0	0.0141492	0.093263	0.0466088	0	0.0653133	0	0.036388	0.0200317	0
369526	k_Bacteria;p_Firmicutes;c_Clostridia;o_Clostridialesf_unclassified;g_unclassified;s_unclassified	0.0271004	0	0	0.0110369	0.0144113	0.0227753	0	0.0112822	0.0113107	0	0	0	0	0.0195378	0	0.00685571	0	0.0233624	0.0128476	0	0	0.0198245	0	0	0.00869494	0.0188907	0.0257944	0.032591	0	0.00789312	0	0.0147442	0.0109447	0.0146272	0.0125564	0.0146272	0.0126441	0	0.0148891	0	0.0205075	0.0106891	0.00834276	0	0	0.0168414	0	0.0149576
369555	k_Bacteria;p_Firmicutes;c_Clostridia;o_Clostridialesf_Ruminococcaceae;g_Ruminococcus;s_unclassified	0.0098946	0	0.0216309	0.00901123	0	0	0	0.0623472	0.00923593	0	0.0120814	0.0395375	0	0	0	0	0	0	0.0148353	0	0	0	0.0208311	0.0563819	0.0150568	0	0	0	0.0293273	0	0	0.0208522	0	0.0197848	0	0.0164059	0	0	0	0	0.0636615	0.0130916	0	0	0.0151761	0	0	0
369797	k_Bacteria;p_Firmicutes;c_Clostridia;o_Clostridialesf_Ruminococcaceae;g_Ruminococcus;s_unclassified	0.0271004	0.0408144	0.0523698	0.0870124	0.0186053	0.0756025	0	0	0.0901331	0.00852653	0.0382131	0.0959547	0	0	0	0	0	0	0.0700327	0	0.0488532	0	0.0503294	0.0661268	0	0.00714149	0	0	0	0.00789312	0.0372864	0	0.11372	0	0	0.0621491	0	0.0266553	0	0.0622518	0.0422869	0.133472	0.0312148	0.0675205	0	0.0423941	0	0
369827	k_Bacteria;p_Firmicutes;c_Clostridia;o_Clostridialesf_Ruminococcaceae;g_unclassified;s_unclassified	0	0	0	0.0127444	0	0	0	0.0112822	0	0	0	0.0213487	0	0	0	0	0	0	0	0	0	0	0	0	0	0	0	0	0	0	0	0	0	0.0116627	0	0	0	0.00712045	0	0	0.0102532	0.015117	0	0	0	0	0	0.0113067
369843	k_Bacteria;p_Firmicutes;c_Clostridia;o_Clostridialesf_Ruminococcaceae;g_unclassified;s_unclassified	0	0.00816097	0.020026	0.0246812	0	0.0480834	0.0186785	0.023935	0	0.0120577	0	0	0	0	0	0	0.0129633	0.020232	0.0287314	0.0128625	0	0.00886578	0.0170081	0	0	0	0	0	0.0284514	0.0136709	0.012663	0.0170253	0.00773959	0.0185069	0.0102522	0.0189442	0.0230862	0	0	0	0.00725265	0	0	0.0111934	0.0151761	0.0440367	0	0
370046	k_Bacteria;p_Firmicutes;c_Clostridia;o_Clostridialesf_Ruminococcaceae;g_Oscillospira;s_unclassified	0	0	0.00817322	0.00901123	0	0.0137332	0	0	0	0.00852653	0	0.00806854	0	0	0	0	0.00916528	0.0116804	0.00741627	0	0	0	0	0	0	0	0	0	0.0100579	0	0	0	0	0	0.00725265	0	0.0103237	0	0	0	0.00725265	0	0	0.00646534	0.00758954	0.0137508	0	0
370086	k_Bacteria;p_Firmicutes;c_Clostridia;o_Clostridialesf_Ruminococcaceae;g_unclassified;s_unclassified	0	0	0	0.0292044	0.0220146	0.0743401	0	0.0623472	0	0	0	0	0	0.0722868	0	0	0	0	0	0.00742301	0	0	0	0.0298896	0.0621182	0	0	0	0	0	0	0	0	0	0	0.0328163	0.026323	0	0	0	0	0.0490024	0	0.0500783	0	0	0	0.00979301
370098	k_Bacteria;p_Firmicutes;c_Clostridia;o_Clostridialesf_Lachnospiraceae;g_Lachnospira;s_unclassified	0.0622258	0.0408144	0	0.00637186	0.0353063	0.0595	0.0449963	0	0.0920164	0.0525811	0.00854411	0.0470642	0.0592214	0.030895	0.0590745	0.0137139	0	0.0387483	0	0.0520053	0.00684111	0.00886578	0	0.0517858	0.177153	0.0462863	0	0.0188142	0.0235897	0	0.0646119	0	0.0109447	0.0139896	0.0644773	0.0164059	0.138952	0.0483299	0.00744319	0	0.0458691	0.0885824	0.0373115	0.0241824	0.0151761	0.0667066	0	0
370217	k_Bacteria;p_Firmicutes;c_Clostridia;o_Clostridialesf_unclassified;g_unclassified;s_unclassified	0.0453576	0.016322	0	0.0206639	0	0.0137332	0	0.0472134	0	0	0	0.0419372	0	0	0.00762241	0	0	0.0206639	0	0	0	0	0.0147292	0.0298896	0	0	0	0	0	0	0.0301476	0	0.00773959	0.0206639	0	0.0206639	0	0	0	0	0	0.0130916	0.020433	0.0329577	0	0.00687755	0	0
370225	k_Bacteria;p_Actinobacteria;c_Actinobacteria;o_Bifidobacterialesf_Bifidobacteriaceae;g_Bifidobacterium;s_adolescentis	0.113273	0.0141351	0.203644	0.188962	0.28385	0.0265966	0.0236275	0.0552984	0.0824346	0	0.0573372	0	0.069809	0.0478731	0.0340934	0	0	0.0509346	0.13412	0.00742301	0.0812874	0.0250772	0.0450122	0.0199248	0.00869494	0.0428506	0	0	0	0	0.0490618	0.0085148	0	0	0.0355213	0.195113	0.0357695	0.119046	0.00744319	0.0595047	0.0729261	0.0565907	0.0144478	0.247318	0.0607393	0.0523837	0	0.00565688
370287	k_Bacteria;p_Firmicutes;c_Clostridia;o_Clostridialesf_Ruminococcaceae;g_Faecalibacterium;s_prausnitzii	0.0363625	0.0391469	0.028323	0.0168596	0.032229	0.00971097	0	0.0511035	0.0391906	0.0147678	0.0226036	0.022823	0.0418636	0.0112797	0.0201674	0.00969551	0	0.0116804	0.03558	0.0105021	0	0.0234572	0.0208311	0.0315069	0.026081	0.0364129	0.0346099	0.0206102	0.035567	0.0136709	0.0350684	0.0190351	0.0337396	0.0252219	0.0422826	0	0.0242132	0.0256854	0	0.0141492	0.030764	0.0185148	0.0464583	0.0158302	0.00758954	0.0257274	0.0107069	0.021154
370357	k_Bacteria;p_Firmicutes;c_Clostridia;o_Clostridialesf_unclassified;g_unclassified;s_unclassified	0.0682457	0.142296	0.201951	0.0811916	0.0628564	0.00971097	0.216435	0.013818	0.192122	0.143153	0.329659	0.20327	0.246797	0.0390832	0.0560397	0.0665274	0.00916528	0.0909756	0.32462	0.125695	0.0348747	0.113775	0.129324	0.0661268	0.284139	0.06187	0.191039	0.0505023	0.0266134	0.0305728	0.114212	0.153107	0.163801	0.0232004	0.217863	0.125094	0.108239	0.131333	0.42803	0.170811	0.101675	0.137316	0.0514411	0.0513161	0.143456	0.0659922	0.158748	0.0126413
372348	k_Bacteria;p_Firmicutes;c_Clostridia;o_Clostridialesf_Ruminococcaceae;g_Ruminococcus;s_unclassified	0.0594016	0	0	0.0324968	0.0499411	0.0853134	0	0.0991614	0.0605946	0	0.0120814	0.0161376	0.069809	0	0	0	0	0	0.043896	0.00742301	0.0596485	0.0365603	0	0.0298896	0.0514493	0.0544003	0	0.0222618	0.0341141	0.0208835	0.0231208	0.0240786	0	0	0.0512823	0.0703008	0.0456034	0	0	0	0.0102532	0.0250704	0.0584213	0.0316644	0.0303556	0.0370324	0.0530202	0
373928	k_Bacteria;p_Firmicutes;c_Clostridia;o_Clostridialesf_unclassified;g_unclassified;s_unclassified	0.0098946	0	0.0115615	0.0285004	0.0220146	0.0181678	0	0.0195422	0.0244358	0.00852653	0.0147968	0.0197649	0	0	0.0186712	0	0	0	0.0165865	0.0222797	0	0.0307148	0.0398962	0.0222769	0.00869494	0.0142796	0	0.0303398	0	0	0	0.0545321	0	0.0139896	0.0191809	0	0.0126441	0.0142466	0	0	0.0145005	0.0185148	0	0	0	0.0307515	0	0.0512147
375067	k_Bacteria;p_Firmicutes;c_Clostridia;o_Clostridialesf_Veillonellaceae;g_Dialister;s_unclassified	0.028851	0	0	0	0.0300029	0	0.0236275	0	0.00652691	0	0	0	0	0.0422164	0.0304929	0	0	0.0421258	0.0165865	0	0	0	0	0	0.0173863	0.00714149	0	0	0	0.041776	0.0273578	0.0294916	0.0387042	0	0.00725265	0	0.0326518	0	0	0.0336871	0	0	0	0	0	0	0	0
392887	k_Bacteria;p_Firmicutes;c_Clostridia;o_Clostridialesf_Lachnospiraceae;g_Roseburia;s_unclassified	0	0	0.0141601	0	0	0	0.0323559	0.0374268	0.0252936	0.0255804	0.0226036	0.00806854	0.0267163	0	0	0	0.0467558	0	0.0165865	0.0297083	0	0.0153556	0.0240542	0	0	0.0510089	0.0468698	0	0.0213373	0	0.0263624	0.0147442	0	0.0185069	0.0205054	0	0.0126441	0.0123379	0.00744319	0.0163383	0.00725265	0.037036	0.00834276	0	0	0.018191	0	0
403701	k_Bacteria;p_Firmicutes;c_Clostridia;o_Clostridialesf_Veillonellaceae;g_Dialister;s_unclassified	0.251483	0	0	0.00901123	0.226575	0.00971097	0.191644	0.00797505	0.00652691	0	0.00854411	0.00806854	0.0197302	0.350262	0.233557	0.00685571	0.00916528	0.361213	0.144715	0	0	0.0153556	0	0	0.0717433	0.0614557	0.00815484	0	0.0201168	0.36776	0.214792	0.283929	0.292364	0	0.0861865	0.00947115	0.251259	0	0.00744319	0.302853	0.00725265	0	0.0166831	0.00646534	0	0.00687755	0.00756975	0.00565688
408513	k_Bacteria;p_Firmicutes;c_Clostridia;o_Clostridialesf_Ruminococcaceae;g_Oscillospira;s_unclassified	0.00700006	0.0316112	0.00817322	0.0180237	0.00831875	0.01682	0	0	0	0.0120577	0.00854411	0.0242077	0.00805614	0	0	0.00969551	0.015877	0.0261205	0.0104899	0.00742301	0.0348747	0	0	0	0.00869494	0.0225793	0	0	0.0318107	0.0208835	0	0.045856	0.00773959	0.0270931	0.0162105	0	0.0206486	0.0142466	0.042777	0.0326809	0	0	0	0.0170987	0.0379479	0.018191	0.0193807	0.0193807
454363	k_Bacteria;p_Firmicutes;c_Clostridia;o_Clostridialesf_Lachnospiraceae;g_unclassified;s_unclassified	0.0098946	0.0461798	0.0408867	0.0127444	0.0186053	0	0.0873166	0.0309019	0.0413116	0.0269644	0.0662194	0.0593256	0.0490121	0.0178354	0.0349357	0.0205716	0	0.018469	0.059374	0.0210054	0	0.0234572	0.0360857	0.0244035	0.0407836	0.026717	0.0516059	0.0168277	0.0325966	0.0136709	0.0242495	0.0524972	0.0387042	0.00988955	0.0217494	0.0298296	0.0242132	0.0174488	0.0581744	0.06937	0.0240478	0.0354585	0.00834276	0.0144508	0.0312902	0.0137508	0.0428398	0.013848
457614	k_Bacteria;p_Firmicutes;c_Clostridia;o_Clostridialesf_Lachnospiraceae;g_unclassified;s_unclassified	0.0098946	0.0115411	0.020026	0.0110369	0	0	0	0.013818	0	0.0208855	0	0.0139754	0.0448596	0	0	0	0	0	0	0.0267779	0.0264869	0.0125376	0	0	0.0122936	0.0188907	0.0489555	0.0303398	0	0.0176494	0.012663	0	0	0	0.0177578	0	0	0	0.00744319	0	0	0.0106891	0.0144478	0	0	0.0228043	0	0.0430671
470382	k_Bacteria;p_Firmicutes;c_Clostridia;o_Clostridialesf_unclassified;g_unclassified;s_unclassified	0.0792384	0.0605577	0.0826581	0.065651	0.0399122	0	0.00835474	0.0298538	0.0640253	0.0241171	0.0209266	0.0962955	0.0751964	0.0478731	0.0323432	0.0375647	0.00916528	0.0535507	0.0723588	0.0565847	0.0978235	0.0406365	0.0517487	0.0263593	0.0212943	0.0294415	0.125625	0.137393	0.0656156	0.0410228	0.0283183	0.100527	0.141696	0.0572842	0.0340085	0.065668	0.0484407	0.0483299	0.0816384	0.0606184	0.0502506	0.0466088	0.0343982	0.0457119	0.0169675	0.0563054	0.061544	0.00565688
484304	k_Bacteria;p_Actinobacteria;c_Actinobacteria;o_Bifidobacterialesf_Bifidobacteriaceae;g_Bifidobacterium;s_unclassified	0	0	0.0141601	0.00637186	0.0117666	0	0.0243033	0	0.0351729	0.0147678	0	0	0	0.00797505	0.00762241	0	0	0	0	0	0	0	0.0577065	0	0.0313471	0	0.0489555	0	0	0	0	0.0243033	0.00773959	0	0.00725265	0	0.00730075	0.0142466	0	0	0.0102532	0	0.00834276	0.00646534	0	0.0119084	0	0
508968	k_Bacteria;p_Firmicutes;c_Clostridia;o_Clostridialesf_Lachnospiraceae;g_Roseburia;s_unclassified	0	0	0.00817322	0.0436982	0.0117666	0.0247597	0.030121	0.0761748	0.0906075	0.0591033	0.108268	0.00806854	0.139255	0.0628428	0.0152447	0.0153327	0.058652	0.00825842	0.0475123	0.185063	0	0.0546759	0.0517487	0.0140885	0.0150568	0.166212	0.178134	0.0237991	0.0947595	0	0.0926071	0.0590089	0.0697068	0.0156409	0.091248	0.0341568	0.0511213	0.0123379	0	0.0383244	0.0542807	0.0733453	0.0117965	0.0258524	0	0	0.0107069	0
509383	k_Bacteria;p_Firmicutes;c_Clostridia;o_Clostridialesf_Lachnospiraceae;g_unclassified;s_unclassified	0.0589871	0.0199907	0.0424916	0.0821901	0.0220146	0.0153544	0.0118129	0.198658	0.0244358	0.156453	0.0209266	0.148886	0.0161093	0.0347727	0.0314317	0	0.0129633	0.0509346	0.022254	0.0234851	0.0305857	0.192979	0.0601661	0.170169	0.103404	0.0666429	0.00815484	0	0.117997	0	0.130535	0.0120384	0.0173056	0.0568546	0.112306	0	0.0649281	0.0246776	0	0.0115527	0.0821166	0.113618	0.127393	0.0382412	0	0.0322529	0.0169295	0
509416	k_Bacteria;p_Firmicutes;c_Clostridia;o_Clostridialesf_unclassified;g_unclassified;s_unclassified	0.0156451	0	0.0216309	0.0142487	0.0448199	0.00971097	0	0.0225659	0.0130605	0.0241171	0	0.0180426	0.0455778	0.0159523	0.00762241	0.0118765	0	0.0143057	0.022254	0.0105021	0.0136766	0	0.00850304	0.00996008	0.0122936	0.025745	0.0382644	0.018109	0.00711343	0.0111621	0	0.0269214	0.0244751	0.0342729	0	0.0133952	0	0.0174488	0.0223346	0.0305695	0.0125577	0.0130916	0.020433	0	0.0312902	0	0.0151421	0
509709	k_Bacteria;p_Firmicutes;c_Clostridia;o_Clostridialesf_Lachnospiraceae;g_unclassified;s_unclassified	0	0.0199907	0	0.0127444	0	0.0118933	0.025061	0.013818	0.00652691	0.0225592	0	0	0.022783	0.0159523	0.0152447	0	0	0	0	0.0257271	0.0488532	0.0198245	0	0	0.0301169	0	0.0270537	0.0252431	0.0100579	0.0261799	0	0.0085148	0.00773959	0	0.0162105	0	0.0230862	0.018847	0	0	0.0125577	0	0.020433	0	0.0169675	0	0.0131133	0.0187508
514272	k_Bacteria;p_Firmicutes;c_Clostridia;o_Clostridialesf_Lachnospiraceae;g_Coprococcus;s_unclassified	0.028851	0.016322	0.0530052	0.0552113	0.156514	0.0256946	0	0.0814455	0.0675993	0.124459	0.0170861	0.0787228	0.157869	0.0541209	0.0241054	0.040576	0	0.0360083	0.104562	0.0393046	0.0534326	0	0.055791	0.0622511	0.0325308	0.0494846	0.118185	0.177411	0.056479	0.0486727	0.0242495	0.0590089	0.0697068	0.109025	0.0383688	0.0832085	0.0456034	0.0592033	0.0951856	0.0577942	0.0703493	0.0590659	0.0657256	0.0266482	0.0933754	0.0315112	0.0698558	0.00979301
514523	k_Bacteria;p_Firmicutes;c_Clostridia;o_Clostridialesf_Ruminococcaceae;g_Faecalibacterium;s_prausnitzii	0.0156451	0.00816097	0	0.00901123	0.0166409	0.00971097	0	0.0458437	0.0146023	0.00852653	0.0191031	0.0161376	0.0161093	0	0.0132022	0	0	0	0	0	0	0	0.00850304	0.0199248	0	0.0225793	0.0182384	0	0.0142243	0	0.014622	0.0120384	0	0.0121152	0.0162105	0	0.00730075	0.0100737	0	0.0115527	0.0177597	0	0.00834276	0.0129251	0	0	0.0107069	0
514996	k_Bacteria;p_Firmicutes;c_Clostridia;o_Clostridialesf_Lachnospiraceae;g_unclassified;s_unclassified	0.0474699	0.0845146	0.0749959	0.0563059	0.0353063	0.0475898	0.00835474	0.0429738	0.0345609	0.0591033	0.0560472	0.0267632	0.157869	0.0971826	0.0388748	0	0	0.0218533	0.0419713	0.0841144	0.0193422	0.0639715	0	0.0315069	0.0787972	0.0174892	0.117043	0.0511995	0.0599619	0	0.037997	0.0380772	0.0859346	0.0185069	0.0376771	0.0133952	0.0915949	0.0349029	0.0306983	0.0294572	0.030764	0.015117	0.0220704	0.0517221	0.049194	0.0450988	0.0496653	0.097416
515575	k_Bacteria;p_Firmicutes;c_Clostridia;o_Clostridialesf_Ruminococcaceae;g_Faecalibacterium;s_prausnitzii	0.0139933	0.00816097	0.028323	0.0229766	0.0381365	0.01682	0.00835474	0.0112822	0.0206514	0	0.0241646	0.0242077	0.0267163	0.0178354	0.0170442	0.0118765	0.0485221	0.029783	0.0277569	0.0181908	0	0.0250772	0	0.0140885	0.0173863	0.027655	0.00815484	0.0291492	0	0.0157859	0	0.0170253	0	0.0221205	0.0217494	0.0133952	0.0103237	0.0266553	0.0223346	0.0416648	0.0177597	0.0106891	0.0250261	0.0144508	0.0312902	0.035732	0.0131133	0
516576	k_Bacteria;p_Firmicutes;c_Clostridia;o_Clostridialesf_Lachnospiraceae;g_unclassified;s_unclassified	0	0.00816097	0	0	0.0144113	0	0	0	0	0	0	0	0.0113908	0.0112797	0	0	0	0	0.00741627	0.00742301	0	0	0	0	0.0230007	0.0302953	0	0	0	0	0.0073076	0	0	0	0	0	0	0.0201485	0	0	0	0	0	0.00646534	0	0	0	0.00979301
519000	k_Bacteria;p_Bacteroidetes;c_Bacteroidia;o_Bacteroidalesf_S24_7;g_unclassified;s_unclassified	0.00889809	0	0	0.00889809	0	0.006863	0	0.00797505	0	0	0	0	0	0	0	0	0	0	0	0.00742301	0	0	0.0120263	0	0	0.00714149	0	0	0	0.00889809	0.00889809	0.0085148	0	0.0156409	0.00889809	0	0	0	0	0	0	0	0	0	0	0.00972126	0	0
519763	k_Bacteria;p_Firmicutes;c_Clostridia;o_Clostridialesf_Ruminococcaceae;g_Oscillospira;s_unclassified	0	0	0	0.00637186	0.0117666	0.00971097	0	0	0	0	0	0.0114108	0	0	0.00762241	0.0118765	0.00916528	0.0116804	0	0.00742301	0.011605	0.0125376	0	0	0.0122936	0.0142796	0.00815484	0.0118987	0.00711343	0	0	0	0.0189576	0.0242322	0	0	0	0.0100737	0.0148891	0.0081671	0	0.0106891	0	0.0111934	0.00758954	0.00687755	0.0151421	0.0282699
523140	k_Bacteria;p_Firmicutes;c_Clostridia;o_Clostridialesf_Ruminococcaceae;g_Ruminococcus;s_unclassified	0.0533085	0	0	0.0312214	0.0362742	0.0749739	0	0.0810522	0.0573327	0	0.0120814	0.0139754	0.0683964	0	0	0	0	0	0.0378304	0	0.0507345	0.0234572	0	0.0330452	0.0358486	0.0428506	0	0.0168277	0.031005	0.0273443	0.0193437	0.045856	0	0	0.0416558	0.0519011	0.0473261	0	0	0	0.0145005	0.0250704	0.0507591	0.0214349	0.0251683	0.0336877	0.0466862	0.00565688
524884	k_Bacteria;p_Firmicutes;c_Erysipelotrichi;o_Erysipelotrichalesf_Erysipelotrichaceae;g_Eubacterium;s_biforme	0	0	0	0.112791	0	0	0	0	0	0	0.0715339	0	0	0	0.102725	0	0	0	0	0.0222797	0	0.0125376	0.0868295	0.0946464	0	0	0	0	0	0	0.0103392	0	0	0.159873	0.0903752	0.0189442	0	0	0	0	0	0	0.0883896	0	0	0	0	0.213521
525215	k_Bacteria;p_Firmicutes;c_Clostridia;o_Clostridialesf_Ruminococcaceae;g_Faecalibacterium;s_prausnitzii	0.0727732	0.067345	0.0589854	0.0555785	0.0478133	0.0363416	0	0.115588	0.073657	0.03411	0.0362513	0.0699318	0.0608463	0.0276325	0.0522779	0.0181422	0	0.0261205	0.0688403	0.027789	0	0.0524713	0.0465931	0.0488216	0.0583454	0.0811791	0.0454263	0.0437316	0.0569259	0.0193341	0.0585195	0.0538623	0.0536426	0.0518962	0.0664893	0.0164059	0.0309756	0.0456258	0	0.0454976	0.0781644	0.0362558	0.132004	0.0457119	0.0200766	0.0505435	0.0151421	0.034856
525401	k_Bacteria;p_Firmicutes;c_Clostridia;o_Clostridialesf_Lachnospiraceae;g_unclassified;s_unclassified	0	0	0.018281	0	0.00831875	0	0.0186785	0	0.0172779	0.0120577	0.0241646	0.0267632	0.0254727	0	0.00762241	0.00685571	0.0183335	0.00825842	0.0323372	0.0128625	0	0.0153556	0.0147292	0.0140885	0.0325308	0	0.0199794	0	0.0100579	0	0.0103392	0.0170253	0.0134046	0	0.0205054	0.0159753	0	0.0142466	0.0379675	0.0216142	0.0102532	0.0213795	0	0.0111934	0.0169675	0	0.0151421	0
525698	k_Bacteria;p_Firmicutes;c_Clostridia;o_Clostridialesf_Ruminococcaceae;g_Faecalibacterium;s_prausnitzii	0.166332	0.164771	0.169743	0.157772	0.117343	0.0937828	0	0.227744	0.184942	0.0729096	0.0937171	0.158566	0.173426	0.072727	0.117111	0.0349697	0	0.0691558	0.150204	0.0724428	0.0118442	0.175752	0.111756	0.140279	0.131055	0.18852	0.158177	0.0820965	0.166182	0.0473735	0.136807	0.139807	0.149823	0.12246	0.197138	0.0584198	0.117752	0.105608	0	0.113433	0.178384	0.113363	0.285621	0.10893	0.0635263	0.117145	0.0524759	0.105808
526468	k_Bacteria;p_Firmicutes;c_Clostridia;o_Clostridialesf_Lachnospiraceae;g_unclassified;s_unclassified	0.0139933	0.0141351	0	0	0	0.0118933	0	0.0112822	0	0.0190655	0.0120814	0.030194	0.0241653	0.0112797	0	0	0	0.0143057	0.0104899	0.0148525	0	0.0177313	0.0120263	0.0385912	0.0288344	0.0159653	0.0199794	0	0.0449948	0	0.0073076	0	0.00773959	0	0.0229261	0	0.00730075	0	0	0	0.00725265	0.0106891	0.00834276	0	0	0.00687755	0	0.0113067
528071	k_Bacteria;p_Firmicutes;c_Clostridia;o_Clostridialesf_unclassified;g_unclassified;s_unclassified	0	0.0658406	0	0	0	0	0	0.023935	0.00923593	0.03618	0	0	0	0	0	0	0	0.0319928	0	0	0	0	0	0.0545897	0.032571	0.00714149	0	0	0	0	0	0	0.0394712	0	0.0397161	0.0328163	0	0	0	0	0.0416601	0	0.0683285	0.0687502	0	0.0194471	0	0
528362	k_Bacteria;p_Firmicutes;c_Clostridia;o_Clostridialesf_Lachnospiraceae;g_Roseburia;s_unclassified	0.0242387	0.0431954	0.0245276	0.00637186	0	0.0194224	0.00835474	0.0225659	0.0457265	0.0225592	0.0170861	0.00806854	0.0311993	0.0328909	0.0610142	0.0118765	0	0.020232	0.0165865	0.0222797	0	0.0177313	0.0147292	0.0140885	0.0245891	0.0391151	0.0244704	0	0.0522854	0	0.012663	0.0545321	0.0394712	0.00699291	0.0162105	0.0284185	0.026323	0.0159284	0.023543	0.0535919	0.029004	0.0130916	0.0263801	0.0296187	0.0169675	0	0.0107069	0.0271153
528753	k_Bacteria;p_Firmicutes;c_Clostridia;o_Clostridialesf_Veillonellaceae;g_Phascolarctobacterium;s_unclassified	0	0	0	0.0548416	0	0	0	0	0.0261233	0	0	0	0	0	0	0.0908307	0.00916528	0	0.0463382	0	0	0	0.0416712	0	0	0	0.117615	0.112169	0	0	0.0073076	0	0	0.0121152	0.00725265	0	0.062837	0	0	0	0.101153	0	0.0373115	0	0.0933754	0.101686	0	0
529258	k_Bacteria;p_Firmicutes;c_Clostridia;o_Clostridialesf_unclassified;g_unclassified;s_unclassified	0.0252287	0.028273	0.030593	0.0298918	0.0249628	0.031471	0	0.0347804	0.0542697	0.03411	0.0256307	0.0411528	0.0267163	0	0.0264066	0	0	0.0273958	0.0246032	0.0498356	0	0.0469275	0.0589491	0.0281797	0.026081	0.0159653	0	0.0336602	0.00711343	0	0.0073076	0.0319567	0	0.0209852	0.0441097	0	0.0365074	0.0159284	0	0	0.0177597	0.028284	0.0186525	0.00913796	0	0.0571405	0	0.0319567
529740	k_Bacteria;p_Firmicutes;c_Clostridia;o_Clostridialesf_Lachnospiraceae;g_unclassified;s_unclassified	0	0	0	0	0	0.006863	0.0118129	0	0	0.0120577	0.00854411	0.0114108	0.0241653	0.0195378	0	0	0.0168866	0	0	0.0181908	0	0.00886578	0.0208311	0	0.0122936	0.0327236	0.0182384	0.0168277	0	0	0	0	0.0134046	0	0.0177578	0	0.00730075	0	0.00744319	0.0081671	0.0168866	0.0169015	0	0.00646534	0.0131428	0.00972126	0	0
529940	k_Bacteria;p_Firmicutes;c_Clostridia;o_Clostridialesf_Ruminococcaceae;g_Faecalibacterium;s_prausnitzii	0.00700006	0.0199907	0.00817322	0.0168596	0.0235349	0.0137332	0.00835474	0.013818	0.0146023	0	0	0.0114108	0.0197302	0.0159523	0.00762241	0	0.0224544	0.00825842	0.0165865	0.0105021	0.00966969	0.00886578	0.0170081	0.00996008	0	0.0142796	0	0.0206102	0	0.0111621	0.012663	0.0085148	0	0.00988955	0.0125564	0.0164059	0.0126441	0.0201485	0.010528	0.018267	0.0102532	0.0106891	0.020433	0.0111934	0.0283946	0.020627	0.00756975	0.00565688
531436	k_Bacteria;p_Firmicutes;c_Clostridia;o_Clostridialesf_Lachnospiraceae;g_Roseburia;s_unclassified	0.00700006	0.00816097	0	0.00901123	0.00831875	0	0	0.0298538	0.0313223	0.037172	0.0435728	0.00806854	0.0410806	0.0178354	0.0170442	0	0.0778565	0	0.0181698	0.0621701	0	0.0153556	0.0225004	0	0.00869494	0.0746086	0.0945533	0.0206102	0.0293273	0	0.0242495	0.0269214	0.0299772	0.0139896	0.0347731	0.0299561	0.0163237	0.00712045	0	0.0258348	0.0229285	0.0226766	0.0117965	0.0193883	0.00758954	0	0	0.00565688
531539	k_Bacteria;p_Firmicutes;c_Clostridia;o_Clostridialesf_Lachnospiraceae;g_unclassified;s_unclassified	0.00700006	0	0.00817322	0.00637186	0	0	0.00835474	0.0112822	0.0195915	0.0147678	0.0256307	0	0.00805614	0.00797505	0.0107794	0	0.013719	0	0	0.0297083	0	0	0.00850304	0	0	0.0236815	0.0294111	0.00841437	0.0123185	0	0.0179086	0	0.00773959	0.00699291	0.0125564	0.00947115	0.0126441	0.00712045	0	0.0081671	0.0125577	0.0169015	0	0.00646534	0.0107309	0	0	0
534926	k_Bacteria;p_Firmicutes;c_Clostridia;o_Clostridialesf_Lachnospiraceae;g_Anaerostipes;s_unclassified	0.0376858	0.00816097	0	0	0	0.0181678	0	0	0.0172779	0	0	0	0	0.0112797	0.0107794	0	0	0	0	0	0	0.0250772	0.00850304	0	0	0.0357055	0.0315933	0.0145731	0	0	0	0	0	0.0209852	0	0.0211806	0.0334584	0	0	0	0.0240478	0.0250704	0	0	0	0	0	0
535375	k_Bacteria;p_Bacteroidetes;c_Bacteroidia;o_Bacteroidalesf_Bacteroidaceae;g_Bacteroides;s_ovatus	0.0514357	0.120505	0.0245276	0.0773336	0.0545853	0.0247597	0.113236	0.122075	0.0423325	0.0330265	0	0.0312541	0.0639727	0.209981	0.0396157	0.219341	0.0587262	0.0529088	0.0856461	0.0451858	0.0380822	0.0396567	0.0120263	0.047793	0.0313471	0.185028	0.00815484	0.0505023	0.0656156	0.223555	0.0438786	0.0898029	0	0.0494791	0.0102522	0	0.0752275	0.0951774	0.0166466	0.0391862	0.0692158	0.0663717	0.00834276	0.0309975	0.128449	0.0894966	0.118292	0.111443
535549	k_Bacteria;p_Bacteroidetes;c_Bacteroidia;o_Bacteroidalesf_Odoribacteraceae;g_Butyricimonas;s_unclassified	0.0121185	0.0141351	0.0163508	0	0	0	0.0382866	0.013818	0.00923593	0	0.0170861	0	0	0.00797505	0.0228681	0	0	0	0	0	0	0	0	0.0222769	0.00869494	0.0100971	0	0	0	0	0	0	0	0	0	0	0	0	0	0	0	0.0354585	0	0	0	0.0283508	0	0.00979301
535955	k_Bacteria;p_Firmicutes;c_Clostridia;o_Clostridialesf_Clostridiaceae;g_SMB53;s_unclassified	0.0414033	0.0496595	0.0216309	0	0.0144113	0	0.0409316	0.0458437	0.0471066	0.00852653	0.0592197	0.00806854	0	0.0178354	0.0642688	0.00969551	0.0129633	0.0309077	0.0104899	0.0166057	0	0.0509487	0	0.00996008	0.0398455	0.0142796	0.0163127	0.0145731	0	0.0136709	0.0468289	0.0450579	0.0173056	0.0139896	0.0648846	0.0560638	0.0292036	0.018847	0.0257905	0.0679072	0.0177597	0.015117	0.030079	0.0182794	0	0.0119084	0.0185456	0.0203844
538322	k_Bacteria;p_Firmicutes;c_Clostridia;o_Clostridialesf_Ruminococcaceae;g_unclassified;s_unclassified	0.0156451	0.0141351	0.0115615	0.0127444	0.0220146	0	0	0.013818	0.0146023	0	0	0	0	0	0	0	0	0.0143057	0.0104899	0	0	0	0.0170081	0	0	0	0	0	0	0	0	0	0	0.0197848	0	0.0133952	0	0.0100737	0	0	0.0177597	0.0130916	0.0152659	0.0144508	0	0.00972126	0	0
540862	k_Bacteria;p_Firmicutes;c_Clostridia;o_Clostridialesf_Ruminococcaceae;g_unclassified;s_unclassified	0.0156451	0.0182487	0.0141601	0.00901123	0.0117666	0.0206007	0.00835474	0.0112822	0	0.0225592	0	0.0180426	0.0290443	0	0	0.0205716	0	0.0233624	0.0148353	0.0105021	0.00966969	0.0177313	0	0	0	0.0214204	0	0.0145731	0.0246388	0.03441	0	0	0.0289605	0	0.0102522	0	0.0146002	0	0.0128942	0	0.0125577	0	0	0	0.021463	0.018191	0.0169295	0.013848
544859	k_Bacteria;p_Firmicutes;c_Clostridia;o_Clostridialesf_Ruminococcaceae;g_unclassified;s_unclassified	0.0261812	0.028273	0.0337131	0.0254908	0.0362742	0.00971097	0	0	0.0130605	0.0147678	0.0256307	0.0197649	0.0410806	0	0.0186712	0.00685571	0.0183335	0	0.0196258	0.0406849	0	0.0153556	0	0	0.0325308	0.0201952	0	0.0336602	0.0256451	0.0284611	0.0283183	0.0190351	0.0204767	0.00699291	0.0102522	0.0232025	0.0206486	0.0201485	0	0.0231069	0.0145005	0.0199985	0.0220704	0.0393193	0.0293914	0	0.0454402	0.0391768
546876	k_Bacteria;p_Firmicutes;c_Clostridia;o_Clostridialesf_Lachnospiraceae;g_unclassified;s_unclassified	0.028851	0.062724	0.0400602	0.034321	0.0220146	0.0460776	0	0.0276386	0.0565825	0.0609245	0.0120814	0.0609533	0.0410806	0.0451332	0.0365622	0.0444512	0.0330552	0.0421258	0.0878767	0.043314	0.0721063	0.0217169	0.0847114	0.0263593	0.0608864	0.0371069	0.043617	0.0899525	0.0715347	0	0.0420095	0.0564939	0.0920245	0.0407962	0.0537877	0.0164059	0.0685323	0.0293734	0.0957696	0.0416648	0.0205075	0.0226766	0.0353959	0.0316644	0.0436021	0.0641713	0.0302877	0.0299186
548032	k_Bacteria;p_Firmicutes;c_Clostridia;o_Clostridialesf_Ruminococcaceae;g_Oscillospira;s_unclassified	0.0156451	0.0141351	0.00817322	0.0220751	0.0263134	0.0439806	0	0.0159558	0.0113107	0.0190655	0	0.0267632	0	0.0138149	0	0.0227431	0.0129633	0.0330425	0	0.0340367	0.029811	0.0153556	0	0	0	0.0100971	0	0.0118987	0.0100579	0.0473735	0	0.0190351	0	0.0270931	0	0.0232025	0	0	0	0.0163383	0	0	0	0.0158302	0.0262877	0.0194471	0.021415	0.0441675
550814	k_Bacteria;p_Bacteroidetes;c_Bacteroidia;o_Bacteroidalesf_Bacteroidaceae;g_Bacteroides;s_unclassified	0	0	0	0.0497876	0	0	0	0	0.0244358	0	0	0	0	0	0	0	0.00916528	0	0.0199694	0	0	0	0	0	0	0	0.0244704	0	0	0	0.0163481	0	0	0	0.0491865	0	0	0	0	0	0	0	0.0186525	0	0.0486044	0.00687755	0.00756975	0
551822	k_Bacteria;p_Firmicutes;c_Clostridia;o_Clostridialesf_Clostridiaceae;g_unclassified;s_unclassified	0.061432	0.0547704	0.0374715	0	0.0220146	0.006863	0.0277066	0.040689	0.0471066	0.00852653	0.0560472	0.0161376	0.00805614	0.0159523	0.0766758	0.019395	0.0242539	0.0404723	0.0104899	0.0128625	0.0118442	0.0645845	0	0.0172551	0.0194387	0.0174892	0.0115346	0	0	0.0223256	0.0641959	0.047412	0	0.00988955	0.0644773	0.0232025	0.0511213	0.022527	0.0364774	0.0611677	0.0240478	0.0199985	0.0312148	0.027421	0.00758954	0.015374	0.0262289	0.021154
551902	k_Bacteria;p_Firmicutes;c_Clostridia;o_Clostridialesf_Ruminococcaceae;g_unclassified;s_unclassified	0.0185119	0.045452	0.0462616	0.0570239	0.0706568	0.0727314	0.0614188	0.0429738	0.101971	0.0147678	0.0330915	0.0427072	0.0522216	0.0390832	0.0570692	0.0647314	0.0430066	0.0612896	0.0565192	0.0668836	0.0136766	0.0265987	0.0398962	0.0467416	0.0358486	0.00714149	0.0952585	0.0668296	0.0341141	0	0.0219341	0.0503805	0.0530804	0.0401914	0.0537877	0.0423707	0.0386368	0	0.0407852	0.03654	0.0718331	0.103819	0.00834276	0.040883	0.0321976	0.0537226	0.0508081	0.0777976
552380	k_Bacteria;p_Firmicutes;c_Clostridia;o_Clostridialesf_unclassified;g_unclassified;s_unclassified	0.0232066	0.0115411	0.0346908	0.0312214	0.0117666	0.0227753	0	0.13437	0.0113107	0	0.0147968	0.0973105	0.022783	0.0112797	0	0	0	0	0.00741627	0.0210054	0	0	0.0531302	0.1219	0.0347778	0	0.00815484	0	0.0875041	0	0.0103392	0.0481712	0	0.0419796	0.0125564	0.00947115	0.0230862	0.018847	0	0	0.167373	0.0130916	0.0220704	0.00646534	0.0347784	0.00687755	0	0.00799383
553080	k_Bacteria;p_Firmicutes;c_Clostridia;o_Clostridialesf_unclassified;g_unclassified;s_unclassified	0.0389643	0.0182487	0.0115615	0.033116	0.0519821	0.0417789	0	0.040689	0.0130605	0	0	0	0	0	0.0228681	0	0	0	0.0181698	0.0148525	0	0	0.0350686	0.0345153	0.0417008	0.0225793	0	0	0	0.00789312	0.0103392	0.0085148	0.0363067	0.055546	0.00725265	0.0614213	0.00730075	0.00712045	0	0	0.0528053	0.0311683	0.0540833	0.0335858	0	0.0418322	0	0
555945	k_Bacteria;p_Firmicutes;c_Clostridia;o_Clostridialesf_Clostridiaceae;g_SMB53;s_unclassified	0.0453576	0.0447124	0.0392162	0.0191172	0.0600328	0	0.0449963	0	0.100272	0.04513	0.0391573	0.0694633	0.030141	0.110452	0.0488243	0.0628843	0.0183335	0.0467376	0.0196258	0.0267779	0.0857863	0.00886578	0.0282071	0.0398574	0.0443388	0.108962	0.0407913	0.0445346	0.0301778	0.0176494	0	0.0614213	0.0402235	0.12104	0	0.0267928	0	0.0293734	0.0552362	0.0316428	0.0542807	0.103542	0.0672994	0.0129251	0	0.0684605	0.0407811	0.00565688
556126	k_Bacteria;p_Bacteroidetes;c_Bacteroidia;o_Bacteroidalesf_Bacteroidaceae;g_Bacteroides;s_unclassified	0.0431423	0	0.0115615	0	0	0	0	0	0.0277084	0.0269644	0	0	0	0.0253086	0.0410575	0	0	0	0	0	0.0205157	0.0177313	0	0	0.0245891	0	0.00815484	0	0	0	0	0	0	0	0	0	0	0	0	0	0	0	0	0.0266482	0	0	0	0.0253086
558420	k_Bacteria;p_Firmicutes;c_Clostridia;o_Clostridialesf_Clostridiaceae;g_Clostridium;s_unclassified	0.028851	0.0796239	0.0316671	0.0127444	0	0	0.014468	0.0718599	0.0130605	0.0777526	0.0147968	0.0139754	0	0	0	0.00685571	0	0.0340598	0	0.0128625	0	0.0681476	0.13101	0.0488216	0.0904605	0.025745	0	0	0	0	0.0607652	0	0.0402235	0	0.040373	0.0133952	0.0467589	0.022527	0	0	0.071095	0	0.0559834	0.0563676	0	0.0168414	0	0
559527	k_Bacteria;p_Actinobacteria;c_Actinobacteria;o_Bifidobacterialesf_Bifidobacteriaceae;g_Bifidobacterium;s_longum	0.0312941	0.0424165	0.0523698	0.0387691	0.0803221	0.0518635	0.0602693	0.0709657	0.0380858	0	0.0341773	0.022823	0.0351152	0.0225609	0.00762241	0.0137139	0	0.0350476	0.0555352	0	0.0193422	0.0198245	0.0225004	0.0140885	0	0.026717	0.0496314	0	0.0376416	0.0706526	0.0193437	0.0676155	0.0998751	0.0518962	0.0102522	0.0527599	0.0146002	0.035623	0.0324544	0.0683983	0.034012	0.0440858	0.0449336	0.077356	0.0394372	0.0434961	0.0321256	0.00979301
560336	k_Bacteria;p_Bacteroidetes;c_Bacteroidia;o_Bacteroidalesf_Bacteroidaceae;g_Bacteroides;s_unclassified	0.16827	0.330571	0.20263	0.19905	0.23451	0.179891	0.250682	0.311065	0.221314	0.140294	0.00854411	0.172583	0.310387	0.326805	0.16349	0.500509	0.28016	0.203195	0.351184	0.486774	0.0534326	0.172528	0.0859884	0.148977	0.26458	0.383752	0.229652	0.257042	0.0188174	0.0208835	0.195074	0	0.0134046	0.0156409	0.175025	0.0444402	0.215616	0.0980833	0.213083	0.234929	0.184893	0.378473	0.0683285	0.184281	0.0151761	0.173989	0.00756975	0.278087
560535	k_Bacteria;p_Firmicutes;c_Clostridia;o_Clostridialesf_Ruminococcaceae;g_unclassified;s_unclassified	0.0185119	0.00816097	0.0163508	0.0270375	0.0235349	0.0527664	0	0.023935	0.0277084	0.0400005	0.0241646	0.0322794	0.0113908	0.0365578	0.028523	0	0.00916528	0	0.0323372	0.0128625	0	0.0469275	0.0190159	0.00996008	0.0150568	0	0	0	0.0224917	0	0	0.0120384	0.00773959	0.086626	0.029001	0.025062	0.0309756	0.0123379	0.00744319	0	0	0.0320723	0.0186525	0.0359887	0.00758954	0	0	0.013848
560836	k_Bacteria;p_Bacteroidetes;c_Bacteroidia;o_Bacteroidalesf_Prevotellaceae;g_Prevotella;s_copri	0	0	0	0	0	0	0	0	0	0.00828122	0.00828122	0.00828122	0	0	0.00828122	0.00685571	0	0	0	0.00742301	0.00828122	0	0	0	0	0	0.0141271	0	0.00711343	0	0.0073076	0	0	0	0	0	0.00730075	0.0123379	0	0	0	0	0.00828122	0.00828122	0	0	0	0
561171	k_Bacteria;p_Firmicutes;c_Clostridia;o_Clostridialesf_Lachnospiraceae;g_unclassified;s_unclassified	0	0.0399894	0.032706	0.0270375	0.0311358	0.0536541	0	0.040689	0.0369482	0.0459293	0.0147968	0.0708596	0.0794092	0.0485339	0.0357581	0	0	0.0444913	0	0.0705073	0	0.0443405	0.0329404	0.0545897	0.0468288	0.039762	0.0358266	0.0358266	0	0	0.0292473	0	0.00773959	0	0.0191809	0.0492355	0.0252901	0.022527	0.0488347	0	0.0517984	0	0.0144478	0.0144508	0	0.0137508	0.0959104	0.0579609
561607	k_Bacteria;p_Firmicutes;c_Clostridia;o_Clostridialesf_Ruminococcaceae;g_unclassified;s_unclassified	0.0349893	0.0141351	0.0115615	0.0238442	0.0220146	0.0118933	0	0.0472134	0.0130605	0	0.0598342	0.00806854	0	0	0	0	0	0.029783	0.0104899	0	0.039292	0.00886578	0	0.0199248	0	0.00714149	0	0	0.0201168	0.0111621	0.0393798	0.0510958	0.0109447	0.0219171	0	0.0267928	0.0292036	0	0	0.0283013	0.0162122	0	0	0.0233026	0.0151761	0.0343826	0.0185456	0.023311
564334	k_Bacteria;p_Firmicutes;c_Clostridia;o_Clostridialesf_Ruminococcaceae;g_Oscillospira;s_unclassified	0.0156451	0.0182487	0	0.0142487	0	0.006863	0	0	0	0.00852653	0.0226036	0	0	0	0	0	0	0.00825842	0	0	0	0.00886578	0	0	0.00869494	0	0	0	0	0	0	0.0120384	0.0173056	0.0197848	0	0.0211806	0	0	0	0	0	0	0	0.0233026	0	0.0168414	0	0
564806	k_Bacteria;p_Firmicutes;c_Clostridia;o_Clostridialesf_unclassified;g_unclassified;s_unclassified	0	0	0.0141601	0	0	0	0.0172917	0	0	0	0	0.0161376	0	0.00797505	0.0132022	0.0475226	0.0467558	0	0	0.0148525	0.04104	0	0	0	0	0	0.0373842	0.0237991	0.0100579	0.0493094	0.0073076	0.0147442	0.0328394	0	0	0	0.0126441	0	0.0148891	0	0	0	0	0.00646534	0.0185872	0.00972126	0.0293256	0.0445283
564941	k_Bacteria;p_Firmicutes;c_Clostridia;o_Clostridialesf_Ruminococcaceae;g_unclassified;s_unclassified	0.0349893	0.0559755	0.0694234	0.0270375	0	0.0322119	0.00835474	0.0491969	0.00923593	0.0255804	0.0372452	0	0	0	0	0.00685571	0	0.081011	0.0314745	0.00742301	0	0.0698614	0.0696616	0.0772399	0.0570328	0.027655	0.00815484	0	0.0301778	0	0.0365619	0.0450579	0.0204767	0.0896941	0.0369725	0.0390621	0.042578	0.0806759	0	0	0.0383728	0.029277	0.0746749	0.109122	0	0.0247913	0	0
565289	k_Bacteria;p_Firmicutes;c_Erysipelotrichi;o_Erysipelotrichalesf_Erysipelotrichaceae;g_cc_115;s_unclassified	0	0	0	0.0142487	0	0.0203725	0	0.0309019	0	0	0.0120814	0	0	0	0	0	0	0	0	0	0	0.0307148	0	0	0.0194387	0	0	0	0	0.0236801	0.0163481	0	0.00773959	0.0436948	0.0162105	0	0.0230862	0.00712045	0	0.0163383	0	0	0	0.0129251	0.0429359	0.0266306	0	0
565357	k_Bacteria;p_Firmicutes;c_Clostridia;o_Clostridialesf_unclassified;g_unclassified;s_unclassified	0.0594016	0.060004	0.0365681	0.09335	0.0470828	0.00971097	0.00835474	0.0429738	0.0709946	0	0.0604424	0.0650959	0	0	0.0340934	0	0	0	0.0789298	0.0210054	0	0	0.0318231	0.0646043	0.0706786	0.0520004	0.00815484	0	0	0.00789312	0.0527431	0.0306962	0.0661697	0.0581338	0.0754077	0.0189442	0.0357695	0.0363286	0	0.0316428	0.0721992	0.100726	0.0635671	0.0193883	0	0.0571405	0	0
567715	k_Bacteria;p_Firmicutes;c_Clostridia;o_Clostridialesf_Lachnospiraceae;g_Blautia;s_unclassified	0.0767173	0.0316112	0.0601103	0.0277785	0.0390344	0.0850352	0	0.0211082	0.0277084	0.0255804	0	0.0427072	0.0161093	0.0211035	0.0463798	0	0.0183335	0.0788686	0.0469288	0.0406849	0	0.0501701	0.0255137	0.00996008	0.0245891	0.0635006	0.0787349	0.0867306	0.0333639	0.0386755	0.025328	0.0637431	0.0558352	0.0350919	0.0251147	0.0350919	0.0432	0.0236268	0.0386912	0	0.0251174	0.0472185	0.0117965	0.0289047	0.021463	0.0329781	0	0.0479877
567974	k_Bacteria;p_Firmicutes;c_Clostridia;o_Clostridialesf_Ruminococcaceae;g_Oscillospira;s_unclassified	0.0185119	0.0294278	0.00817322	0.0142487	0.00831875	0.00971097	0	0.013818	0	0.0147678	0.0341773	0	0	0.0276325	0	0	0.0343035	0.0286143	0	0.0234851	0.0264869	0	0.0318231	0	0	0.0214204	0	0	0.0213373	0.0361765	0.0292473	0.0294916	0.0154785	0.0419796	0.014499	0.0164059	0	0.00712045	0	0	0.00725265	0	0.0144478	0.0323175	0.0497768	0.018191	0.0239431	0.0178781
568118	k_Bacteria;p_Bacteroidetes;c_Bacteroidia;o_Bacteroidalesf_Prevotellaceae;g_Prevotella;s_copri	0	0.00816097	0	0	0.00831875	0.006863	0	0.0112822	0.0172779	0.00884768	0.00884768	0.00884768	0	0.00797505	0.00884768	0	0	0.00825842	0	0	0.0216257	0	0	0	0	0	0.0163127	0.00841437	0	0	0	0.0085148	0	0	0	0	0	0.00884768	0	0	0	0.0106891	0.00884768	0.00884768	0	0	0	0.00565688
569244	k_Bacteria;p_Tenericutes;c_Mollicutes;o_RF39f_unclassified;g_unclassified;s_unclassified	0	0	0	0	0	0	0	0.02523	0	0	0.0209266	0	0	0	0.0152447	0	0	0	0	0	0	0	0	0.0725861	0	0	0	0	0	0	0.116085	0	0	0	0.00725265	0	0	0	0	0	0	0.131947	0.0963439	0	0	0	0	0
571642	k_Bacteria;p_Firmicutes;c_Clostridia;o_Clostridialesf_Ruminococcaceae;g_unclassified;s_unclassified	0.0185119	0.0115411	0	0.0156088	0.0332863	0.0299345	0	0.00797505	0.00923593	0	0	0	0	0	0.00762241	0	0	0	0	0	0	0	0.0120263	0.00996008	0.0150568	0.0100971	0	0	0	0.00789312	0	0	0.0268116	0.0328132	0	0.0164059	0.0103237	0	0	0	0.0271303	0	0.020433	0.0214349	0	0.018191	0	0
573110	k_Bacteria;p_Firmicutes;c_Clostridia;o_Clostridialesf_Lachnospiraceae;g_unclassified;s_unclassified	0	0	0.0271169	0.0168596	0	0	0	0.013818	0.0146023	0.0307453	0	0	0.0410806	0	0.0186712	0.070986	0	0	0	0.0356213	0.032079	0.0425288	0.0120263	0	0.0313471	0.0123664	0.0415996	0.0505023	0.0383081	0.03441	0	0.0208522	0.0633883	0	0.0125564	0	0	0.00712045	0.010528	0	0	0	0	0	0	0.00972126	0	0.030969
574689	k_Bacteria;p_Firmicutes;c_Clostridia;o_Clostridialesf_Lachnospiraceae;g_unclassified;s_unclassified	0	0.0182487	0.0141601	0.0277785	0	0.0181678	0.036417	0.0112822	0.00923593	0.0190655	0	0	0.0332148	0.0138149	0.0264066	0.00685571	0	0.0143057	0	0.0234851	0.0220548	0.0234572	0	0.0199248	0.0358486	0.00714149	0.0270537	0.0279079	0.0123185	0.0353042	0.012663	0.0085148	0	0.00988955	0.0217494	0	0.0301026	0.0100737	0.0196969	0	0.0271303	0.0106891	0.0323107	0.0111934	0.0273614	0.015374	0.025112	0.0113067
577170	k_Bacteria;p_Bacteroidetes;c_Bacteroidia;o_Bacteroidalesf_Bacteroidaceae;g_Bacteroides;s_unclassified	0.0185119	0.0529115	0.030593	0.0238442	0.0399122	0.006863	0.0400693	0.0602658	0.0235468	0.0307453	0	0.0351768	0.0469815	0.0774054	0.0170442	0.108409	0.0430066	0.0273958	0.0524729	0.0705073	0.00684111	0.0177313	0	0.00996008	0	0.0739197	0.0141271	0.0460988	0.0235897	0.0439584	0.0273578	0.0085148	0	0.0156409	0.0240453	0	0.0103237	0.0213709	0.0166466	0.0583699	0.0422869	0.0512847	0	0.0170987	0.0283946	0.0343826	0.0151421	0.042694
577294	k_Bacteria;p_Bacteroidetes;c_Bacteroidia;o_Bacteroidalesf_Porphyromonadaceae;g_Parabacteroides;s_distasonis	0.0163464	0.00816097	0.0115615	0.0270375	0.0263134	0.00971097	0	0	0.00652691	0.0190655	0	0.0114108	0.00805614	0	0	0.0335972	0.015877	0.0261205	0.0475123	0	0.0341972	0.0198245	0	0.0163464	0	0	0.00815484	0.0222618	0.0396077	0	0	0	0.0134046	0	0	0.00947115	0	0.0100737	0	0	0	0.00755653	0	0.00646534	0	0.0168414	0.0107069	0.00799383
578016	k_Bacteria;p_Bacteroidetes;c_Bacteroidia;o_Bacteroidalesf_Porphyromonadaceae;g_Parabacteroides;s_distasonis	0.120459	0.0535383	0.0432718	0.129066	0.00831875	0	0.00835474	0	0.0333032	0.00852653	0	0	0.108573	0.167706	0.0595653	0.0754956	0	0.00825842	0.0602956	0.00742301	0.110699	0.00886578	0.0851392	0.0359253	0	0.096998	0.0594115	0	0.0159034	0	0.0073076	0	0.064343	0	0.0774781	0.0284185	0.0864808	0.0467261	0	0.0523296	0.0598206	0.0966472	0.0166831	0.0937862	0	0	0	0.034856
579608	k_Bacteria;p_Firmicutes;c_Bacilli;o_Lactobacillalesf_Streptococcaceae;g_Streptococcus;s_unclassified	0.0402022	0.0141351	0	0.0262755	0.0203813	0.006863	0.030121	0.0159558	0.0206514	0.0170525	0.0560472	0	0	0	0.0365622	0.00969551	0	0.0312141	0.0550366	0	0	0.0198245	0	0.0172551	0.0122936	0.0159653	0.0312141	0.0312141	0.0159034	0.0261799	0.0335084	0.0306962	0.0312141	0.0232004	0.0205054	0	0.115213	0.0159284	0.0547313	0.0374428	0.00725265	0.0312141	0	0.00913796	0.00758954	0.0418322	0.0185456	0.0169605
580008	k_Bacteria;p_Firmicutes;c_Erysipelotrichi;o_Erysipelotrichalesf_Erysipelotrichaceae;g_unclassified;s_unclassified	0.0514357	0	0.0566687	0.0201514	0.0117666	0	0.217928	0.0849047	0.146394	0.0572244	0.0256307	0.131726	0.203565	0.0735996	0.0365622	0.188645	0	0	0.0486583	0.0790214	0.0684344	0.0198245	0.0888976	0.0315069	0.0743388	0.120397	0.0716206	0	0.101252	0.10785	0	0.0933828	0	0.0261742	0.0332263	0.0621491	0.0372306	0.0293734	0.0386912	0.0408552	0.0791708	0.125899	0.0186525	0.0144508	0	0.0843031	0.0716206	0.0366453
580090	k_Bacteria;p_Firmicutes;c_Clostridia;o_Clostridialesf_unclassified;g_unclassified;s_unclassified	0	0.0182487	0.00817322	0	0	0.00971097	0	0	0.0195915	0	0.00854411	0.0114108	0.00805614	0	0.0152447	0	0.00916528	0	0	0.0105021	0	0	0	0	0.0150568	0	0.0215804	0.00841437	0.0100579	0	0	0	0.0109447	0.0139896	0.00725265	0.00947115	0	0.00712045	0	0	0	0.00755653	0	0	0.00758954	0	0	0
580629	k_Bacteria;p_Bacteroidetes;c_Bacteroidia;o_Bacteroidalesf_Bacteroidaceae;g_Bacteroides;s_unclassified	0.0242387	0.0416232	0.0476864	0.0324968	0.0660865	0.0336447	0.0334174	0.040689	0.0369482	0.0891305	0	0.0565093	0.0410806	0.0382598	0.078925	0.100002	0.0399652	0.0560453	0.050873	0.057071	0.0118442	0.0217169	0.0170081	0.0222769	0.0398455	0.0566991	0.0346099	0.0403606	0	0.0208835	0.0263624	0.0085148	0	0	0.0217494	0	0.034246	0.0608972	0.0257905	0.0400293	0.0376811	0.0570942	0.0235945	0.0696583	0.00758954	0.0228043	0	0.042694
581003	k_Bacteria;p_Firmicutes;c_Clostridia;o_Clostridialesf_unclassified;g_unclassified;s_unclassified	0.0431423	0.0482977	0.0416969	0.0497876	0.0552171	0.0307123	0	0.0328983	0.0526717	0.0390804	0.0147968	0.0312541	0.0575511	0.0491859	0.00762241	0.0153327	0.0722377	0.016519	0.023458	0	0	0.0265987	0.00850304	0.0199248	0.0563649	0.0670254	0.0454263	0.0252431	0.0449948	0.0136709	0.0426417	0.0425741	0.0897048	0.0171339	0.0340085	0.0232025	0.0456034	0.0302253	0	0	0.0502506	0.0106891	0.00834276	0.034808	0	0.0382887	0.0239431	0
581079	k_Bacteria;p_Firmicutes;c_Clostridia;o_Clostridialesf_Ruminococcaceae;g_Oscillospira;s_unclassified	0.0171385	0	0.0141601	0	0.0166409	0.032936	0.0566817	0	0	0.0225592	0	0.0484297	0.0351152	0.0356763	0	0.0237297	0.0242539	0.016519	0.0104899	0.04202	0.0205157	0.0198245	0.00850304	0	0	0.0159653	0.0141271	0.0490782	0.0159034	0.0606617	0.0103392	0.0269214	0.0507693	0	0.0102522	0	0.0103237	0.0174488	0.0315886	0.0270961	0.0125577	0	0	0	0.0283946	0.0537226	0.06861	0.0237297
581933	k_Bacteria;p_Firmicutes;c_Clostridia;o_Clostridialesf_Ruminococcaceae;g_Oscillospira;s_unclassified	0	0	0.0115615	0.00901123	0.00831875	0.00971097	0	0	0	0.0120577	0	0.00806854	0	0.0112797	0	0	0	0	0	0.0105021	0	0	0	0	0	0	0	0	0	0	0	0	0	0.00988955	0	0	0	0	0	0	0.00725265	0	0.0144478	0	0	0	0	0.00969756
583117	k_Bacteria;p_Bacteroidetes;c_Bacteroidia;o_Bacteroidalesf_Bacteroidaceae;g_Bacteroides;s_unclassified	0.0261812	0.0391469	0.0649331	0.0459654	0.0249628	0	0.0167063	0.0552984	0.0443038	0.0724076	0	0.0360911	0.050962	0.0422164	0.0170442	0.0817984	0.037265	0.0286143	0.0432639	0.0267779	0.0205157	0.0560979	0.0208311	0.0172551	0	0.0505059	0.0215804	0.0445346	0.0235897	0.0621868	0.0292473	0.039018	0	0.0185069	0.0347731	0.025062	0.028276	0.0246776	0.0196969	0.0346641	0.0435137	0.0646224	0.0235945	0.0376907	0.0480075	0.0412626	0.0742462	0.0685957
583256	k_Bacteria;p_Firmicutes;c_Clostridia;o_Clostridialesf_Ruminococcaceae;g_unclassified;s_unclassified	0.0279894	0.0230838	0.0408867	0.034321	0.0311358	0.01682	0.0118129	0.0319158	0.0319962	0.00852653	0.0283365	0.0403532	0.0360278	0.0225609	0.0228681	0.00685571	0.0580048	0.0330425	0.0426225	0.0246316	0.00684111	0.0250772	0.0190159	0.0244035	0.0313471	0.0357055	0.0230707	0.0336602	0.0201168	0.0157859	0.0163481	0.0329738	0.0173056	0.0252219	0.0316039	0.0164059	0.0146002	0.0326478	0.0268439	0.0416648	0.030764	0.0130916	0.0449336	0.0241824	0.0408726	0.0350639	0.0262289	0.0126413
583398	k_Bacteria;p_Firmicutes;c_Clostridia;o_Clostridialesf_Lachnospiraceae;g_Ruminococcus;s_torques	0.00700006	0.0215926	0	0	0.00831875	0.0746576	0.026469	0	0	0	0	0.0213487	0.0267163	0	0	0.0598112	0	0.0116804	0.0323372	0.0234851	0.026469	0	0.0208311	0	0	0.0236815	0.0382644	0	0.0246388	0.0499382	0.014622	0.047412	0.0519376	0.0532941	0	0	0.026323	0.00712045	0.026469	0.0115527	0	0.0226766	0	0	0.0661967	0.0466465	0.00756975	0.023987
583572	k_Bacteria;p_Firmicutes;c_Clostridia;o_Clostridialesf_Ruminococcaceae;g_unclassified;s_unclassified	0.044814	0	0.0216309	0.0254908	0	0	0	0	0.0216596	0	0	0	0	0	0.00762241	0	0	0	0	0	0.00684111	0	0.00850304	0	0	0	0	0	0	0	0.012663	0	0	0	0	0	0	0.0174488	0	0	0.0102532	0	0.0250261	0.0144508	0	0	0	0.0226149
583656	k_Bacteria;p_Bacteroidetes;c_Bacteroidia;o_Bacteroidalesf_Bacteroidaceae;g_Bacteroides;s_unclassified	0.0846392	0.185536	0.134988	0.103916	0.057675	0.0274691	0	0.115309	0.0718929	0.0836335	0	0.126629	0.143441	0.104793	0.0396157	0.132097	0.209545	0.0623954	0.128829	0.00742301	0.0687763	0.153641	0.0481224	0.0840378	0	0.116045	0.0454263	0.0829581	0.103491	0.118137	0.121312	0.207906	0.00773959	0.0703523	0.123766	0.0284185	0.0975468	0.0461793	0.0493997	0.0813681	0.168171	0.136046	0.0391335	0.0966544	0.129127	0.228016	0.114061	0.201146
583746	k_Bacteria;p_Firmicutes;c_Clostridia;o_Clostridialesf_Veillonellaceae;g_Dialister;s_unclassified	0.0320672	0	0.0115615	0.0239477	0.0186053	0	0.0167063	0.00797505	0	0	0.0239477	0	0	0.0252243	0.0201674	0	0	0.0413073	0.0148353	0	0.0152911	0.0239477	0.0239477	0.00996008	0.0173863	0.00714149	0	0	0	0.042516	0.0219341	0.0340557	0.040962	0	0	0	0.0273169	0.0239477	0	0.042459	0.0271303	0.0106891	0.0239477	0.0239477	0	0	0.00756975	0
583958	k_Bacteria;p_Firmicutes;c_Clostridia;o_Clostridialesf_unclassified;g_unclassified;s_unclassified	0.0305014	0.0199907	0.0216309	0.0127444	0.0203813	0.0153544	0	0.0414645	0	0.0208855	0.0170861	0	0.00805614	0.0112797	0	0	0.0366731	0	0.0181698	0.0128625	0	0.0153556	0.0208311	0.0140885	0.0122936	0	0	0.00841437	0	0	0.0103392	0	0.0289605	0.0139896	0.0102522	0	0.0334584	0	0	0	0.0205075	0.0169015	0.0220704	0.0182794	0	0.0137508	0	0
583974	k_Bacteria;p_Firmicutes;c_Clostridia;o_Clostridialesf_Lachnospiraceae;g_unclassified;s_unclassified	0	0	0	0	0	0.0124808	0.0124808	0	0	0	0	0.00806854	0.00805614	0	0	0.0153327	0	0	0	0.00742301	0.0205157	0	0	0	0	0	0	0	0.0123185	0.0176494	0	0.0085148	0	0.00988955	0.0102522	0.00947115	0	0	0	0	0	0.00755653	0.0117965	0.0170987	0.0151761	0.00972126	0	0
584137	k_Bacteria;p_Firmicutes;c_Clostridia;o_Clostridialesf_Lachnospiraceae;g_unclassified;s_unclassified	0.0121185	0.0115411	0	0.00637186	0	0	0	0.02523	0	0.0255804	0.0170861	0.0161376	0	0	0	0	0	0.00825842	0.00741627	0	0	0.0331766	0	0.0298896	0.0150568	0.0174892	0	0	0.0123185	0	0.0073076	0	0.0109447	0.00988955	0.0307607	0	0	0.0100737	0	0	0.0162122	0.015117	0.0117965	0	0	0	0	0
584263	k_Bacteria;p_Firmicutes;c_Clostridia;o_Clostridialesf_unclassified;g_unclassified;s_unclassified	0	0.0115411	0	0.00901123	0.0144113	0	0	0.0347804	0.0261233	0	0	0	0.0161093	0	0	0	0	0.0218533	0	0	0	0	0.0147292	0	0.0398455	0	0	0	0	0	0.0163481	0.0318553	0	0.00988955	0.0125564	0.00947115	0.0292036	0	0	0	0	0.00755653	0.0186525	0.0204373	0	0.0395051	0	0
584375	k_Bacteria;p_Actinobacteria;c_Actinobacteria;o_Bifidobacterialesf_Bifidobacteriaceae;g_Bifidobacterium;s_adolescentis	0.0156451	0	0.0216309	0.0156088	0.0353063	0	0.00835474	0.00797505	0.0146023	0	0.00854411	0	0	0.00797505	0.00762241	0	0	0	0.00741627	0	0.00966969	0	0	0	0	0.00714149	0.00815484	0	0.00711343	0	0.0103392	0.0240786	0.0154785	0	0.0102522	0.0164059	0	0.0174488	0	0	0.0102532	0.00755653	0	0.0329577	0.0131428	0.00687755	0.00756975	0
584463	k_Bacteria;p_Firmicutes;c_Clostridia;o_Clostridialesf_Lachnospiraceae;g_Lachnobacterium;s_unclassified	0.0458948	0.030539	0.0141601	0.00637186	0.00831875	0	0.0221012	0.0628568	0.0159961	0.0467151	0	0.0604156	0.0180109	0.0138149	0.0241054	0.00685571	0	0.0336704	0	0	0	0	0.00850304	0.0222769	0	0.0236815	0.0702182	0.0445346	0.00711343	0	0.0420095	0.0120384	0.0134046	0.00988955	0.0935362	0	0.0570446	0	0	0	0.0447068	0.0400049	0.00834276	0	0	0	0	0.00979301
585227	k_Bacteria;p_Firmicutes;c_Clostridia;o_Clostridialesf_Ruminococcaceae;g_Oscillospira;s_unclassified	0.0271004	0.0230838	0.020026	0.033116	0.0203813	0.0813341	0	0	0.0159961	0.0609245	0.00854411	0.0442072	0.0394682	0.0195378	0.0107794	0.0460125	0.0343035	0.029783	0.0165865	0.0565847	0.0357053	0.0234572	0.0170081	0.0330452	0.0122936	0.025745	0.0294111	0.032591	0.0341141	0.0357053	0.025328	0.0956958	0.0584609	0.035673	0.0205054	0.0299561	0.0178819	0.035623	0.0182356	0.0476497	0	0.0106891	0	0.0214349	0.0657592	0.0450988	0.0722834	0.103812
585419	k_Bacteria;p_Firmicutes;c_Clostridia;o_Clostridialesf_Veillonellaceae;g_Veillonella;s_unclassified	0.0098946	0.0182487	0	0.0110369	0	0.006863	0.020518	0.0159558	0.0206514	0	0.020518	0	0.0161093	0.0138149	0.0241054	0	0	0.020518	0.0104899	0	0	0.0452192	0.0398962	0.0222769	0.0230007	0.0285622	0.0141271	0.0145731	0	0	0.0450819	0	0.0109447	0	0	0	0.020518	0	0.0246923	0	0.0280828	0.00755653	0.00834276	0	0.0131428	0	0	0.0536571
585480	k_Bacteria;p_Firmicutes;c_Clostridia;o_Clostridialesf_Lachnospiraceae;g_Anaerostipes;s_unclassified	0.0305014	0.0637796	0.0584148	0.0427577	0.0558416	0.0850352	0	0.0309019	0.0623335	0	0	0.0267632	0.0448596	0.0328909	0	0.0387972	0	0.029783	0.0399545	0.0660515	0.00684111	0.0343414	0	0.0359253	0.0425982	0.0100971	0	0	0.0833391	0.0626869	0	0.0190351	0.0134046	0.0335509	0.0340085	0.0536049	0	0.0284962	0	0.0383244	0.0229285	0.0106891	0.0166831	0.0466177	0.0347784	0.0634284	0.00756975	0.0113067
585914	k_Bacteria;p_Bacteroidetes;c_Bacteroidia;o_Bacteroidalesf_Porphyromonadaceae;g_Parabacteroides;s_distasonis	0.0458948	0.00816097	0.0245276	0.0485469	0.0332863	0.0217152	0	0	0.063354	0.0241171	0	0.0267632	0.0180109	0.0390832	0.0152447	0.0428333	0.0275021	0.0273958	0.023458	0.0105021	0.0638248	0.0125376	0.0120263	0.0222769	0	0.127461	0.0215804	0.0303398	0.0690072	0.0111621	0.0263624	0	0.054199	0.00699291	0.0177578	0.00947115	0.0103237	0.076461	0	0.0245088	0.124421	0.0213795	0.0117965	0.0158302	0	0.0217429	0.025112	0.0812285
586517	k_Bacteria;p_Firmicutes;c_Clostridia;o_Clostridialesf_Ruminococcaceae;g_unclassified;s_unclassified	0	0	0	0	0	0	0	0	0	0	0	0	0	0	0	0	0	0	0	0	0	0	0	0	0	0	0	0	0.0188174	0	0	0.0249309	0.0189576	0.0474571	0.0191809	0	0	0.00712045	0	0.0081671	0.030764	0.0354585	0.0220704	0.00913796	0	0	0	0
586525	k_Bacteria;p_Firmicutes;c_Clostridia;o_Clostridialesf_Ruminococcaceae;g_unclassified;s_unclassified	0	0.0182487	0.0141601	0	0.00831875	0	0	0.00797505	0	0.0147678	0	0	0	0	0	0.019395	0	0	0.00741627	0.0257271	0.0132693	0.00886578	0.0147292	0	0.00869494	0	0	0.0118987	0	0.0261799	0	0.0085148	0.0232189	0.0121152	0	0	0	0	0.010528	0	0	0.0106891	0	0	0.0107309	0.018191	0.0107069	0.0132693
587041	k_Bacteria;p_Firmicutes;c_Clostridia;o_Clostridialesf_unclassified;g_unclassified;s_unclassified	0	0	0	0.00637186	0.0144113	0.00971097	0.00835474	0	0.0130605	0.0190655	0	0.0139754	0	0	0	0	0.00916528	0	0	0.0166057	0.0119638	0.0125376	0	0.0140885	0	0.0100971	0	0	0.0119638	0	0	0	0	0	0	0	0	0	0	0	0.00725265	0.0130916	0	0	0.0119638	0	0.0119638	0.0113067
588429	k_Bacteria;p_Firmicutes;c_Clostridia;o_Clostridialesf_Lachnospiraceae;g_unclassified;s_unclassified	0	0.0115411	0	0.00901123	0	0.0194224	0.0465231	0	0	0	0	0	0.022783	0.030895	0	0.0167962	0.0259289	0.0116804	0	0.0257271	0.0182056	0	0	0	0.0122936	0	0.0407913	0.0403606	0.0174214	0.0182056	0	0.0147442	0.0218907	0.0209852	0	0	0.0126441	0	0.035709	0.018267	0	0	0	0	0.0182056	0.0137508	0.033864	0.0187508
589071	k_Bacteria;p_Bacteroidetes;c_Bacteroidia;o_Bacteroidalesf_Bacteroidaceae;g_Bacteroides;s_uniformis	0.192276	0.210892	0.0892979	0.320605	0.162474	0.171816	0.273275	0.125708	0.204379	0.0417802	0.0147968	0.134203	0.232157	0.266714	0.0950367	0.417181	0.183666	0.0894551	0.134535	0.232165	0.347923	0.219821	0.376246	0.105621	0.290258	0.221635	0.135668	0.350875	0.223468	0.286844	0.0920248	0.0085148	0.0154785	0.185458	0.157983	0.0560638	0.164789	0.0803595	0.358963	0.431119	0.140861	0.227958	0.0607619	0.16487	0.268008	0.128609	0.321301	0.254153
589277	k_Bacteria;p_Bacteroidetes;c_Bacteroidia;o_Bacteroidalesf_Bacteroidaceae;g_Bacteroides;s_unclassified	0.203203	0.0663458	0.084267	0.147366	0.162691	0.0299345	0.232356	0.0618333	0.0750956	0.0559369	0.00854411	0.129964	0.125887	0.0628428	0.0995437	0.106647	0.274416	0.117655	0.0663919	0.0955336	0.0118442	0.0783755	0.0517487	0.0498293	0.0529003	0.0878455	0.0439355	0.185195	0.414862	0.519977	0.127392	0.116354	0.00773959	0.265859	0.205191	0.0189442	0.129301	0.0256854	0.0476846	0.100214	0.280891	0.105469	0.0166831	0.0387841	0.446379	0.331503	0.206719	0.133093
591635	k_Bacteria;p_Firmicutes;c_Clostridia;o_Clostridialesf_Ruminococcaceae;g_Ruminococcus;s_unclassified	0	0.0199907	0.0271169	0.0292044	0	0.0558119	0.0465231	0	0.0413116	0	0	0.0419372	0.0197302	0.0195378	0.0132022	0.00969551	0.0129633	0.0286143	0.0287314	0	0.0596485	0.0250772	0	0	0.0468288	0.0302953	0.053508	0.0511995	0.0213373	0.0432432	0.0103392	0.0766855	0.0309607	0.0349798	0.0261405	0.00947115	0	0.0326478	0.0196969	0.0270961	0	0	0	0.0250313	0	0.0257274	0	0.0265191
591671	k_Bacteria;p_Firmicutes;c_Clostridia;o_Clostridialesf_unclassified;g_unclassified;s_unclassified	0.0419909	0.060004	0.0601103	0.0497876	0.0362742	0.0673277	0	0.0564399	0.0319962	0.0400005	0.0811316	0.0877584	0.0360278	0.0833662	0.0264066	0.0504078	0	0.0286143	0.026747	0.0356213	0.029811	0.0874233	0.0691389	0.0140885	0.0633261	0.0357055	0.0455926	0.0206102	0	0	0.0179086	0.0351041	0	0.0652872	0.0376771	0.0734323	0.0326518	0.0390246	0.0752544	0.0633174	0.0332298	0.0490024	0.0288986	0.0578335	0	0.0275041	0	0.0441675
592616	k_Bacteria;p_Firmicutes;c_Erysipelotrichi;o_Erysipelotrichalesf_Erysipelotrichaceae;g_unclassified;s_unclassified	0	0	0.020026	0	0.0203813	0.0369852	0.0521868	0.02523	0	0.0120577	0	0.0114108	0	0.00797505	0	0	0.015877	0	0.0181698	0	0	0	0	0	0.0122936	0.0123664	0	0.00841437	0.0188174	0	0	0	0.0232189	0.0312857	0	0	0	0	0	0	0	0	0	0	0.0386997	0	0.0400714	0
593043	k_Bacteria;p_Verrucomicrobia;c_Verrucomicrobiae;o_Verrucomicrobialesf_Verrucomicrobiaceae;g_Akkermansia;s_muciniphila	0.0138662	0.0182487	0	0	0	0.006863	0	0	0.00652691	0	0	0	0	0	0.0138662	0	0.0204977	0	0	0	0.0118442	0	0	0	0.0173863	0.00714149	0	0.00841437	0.00711343	0	0.0073076	0.0138662	0.0189576	0	0.00725265	0	0	0.0100737	0	0	0	0	0	0.00646534	0.0185872	0.00687755	0.0312201	0.013848
620319	k_Bacteria;p_Firmicutes;c_Clostridia;o_Clostridialesf_unclassified;g_unclassified;s_unclassified	0	0	0	0	0.0117666	0	0	0	0.0206514	0	0.00854411	0.0744562	0.00805614	0.00797505	0	0	0	0	0	0	0	0	0	0.0445649	0.0460136	0	0	0	0	0	0	0	0	0	0.00725265	0.0299561	0.0759353	0	0	0	0.034012	0	0.0117965	0.0359887	0	0.020627	0	0
628226	k_Bacteria;p_Firmicutes;c_Clostridia;o_Clostridialesf_Peptostreptococcaceae;g_unclassified;s_unclassified	0.136993	0.154808	0.0937049	0.0191172	0.0539463	0	0.0719154	0.101713	0.12577	0.0269644	0.153175	0.0411528	0.0139509	0.0382598	0.237144	0.0369329	0.0587262	0.0905979	0.0378304	0.0323748	0.0281979	0.146734	0	0.0385912	0.0904605	0.0334939	0.0305217	0.0168277	0.0100579	0.0473735	0.178372	0.105832	0.0444714	0.0370201	0.184291	0.0826652	0.125281	0.0456258	0.0945981	0.164731	0.0688338	0.0565907	0.0963439	0.0690542	0	0.0395051	0.0551439	0.0640027
631764	k_Bacteria;p_Actinobacteria;c_Coriobacteriia;o_Coriobacterialesf_Coriobacteriaceae;g_Adlercreutzia;s_unclassified	0	0	0	0	0	0.0428939	0	0.00797505	0.0146023	0	0	0.0161376	0.0139509	0	0.0215601	0.0153327	0	0	0.0314745	0.00742301	0.0246576	0	0	0	0	0.0201952	0.0163127	0.00841437	0.0266134	0	0	0.0240786	0	0.0383201	0	0	0.0103237	0	0	0.0141492	0	0.0213795	0	0	0.021463	0.0336877	0	0.00979301
641783	k_Bacteria;p_Firmicutes;c_Clostridia;o_Clostridialesf_Ruminococcaceae;g_unclassified;s_unclassified	0.0296877	0.0115411	0	0	0.0117666	0.006863	0	0.0266418	0.0113107	0	0.0120814	0	0	0	0.00762241	0	0	0	0	0	0	0	0.0266418	0.037282	0.0266418	0	0	0	0	0	0	0.0266418	0	0	0	0.00947115	0	0	0	0	0.0441143	0.0199985	0.0186525	0.0418933	0	0.0418322	0	0
647215	k_Bacteria;p_Firmicutes;c_Clostridia;o_Clostridialesf_Ruminococcaceae;g_Oscillospira;s_unclassified	0	0	0	0	0	0.0181678	0.0236275	0.00797505	0	0	0	0	0	0.00797505	0	0.0118765	0	0	0.0209811	0	0	0	0	0	0	0	0.0182384	0	0.0123185	0	0.014622	0.0139666	0.0232189	0.00988955	0.00725265	0.0164059	0	0	0	0.0163383	0	0.00755653	0	0.0158302	0	0	0.0169295	0
658370	k_Bacteria;p_Firmicutes;c_Clostridia;o_Clostridialesf_Lachnospiraceae;g_unclassified;s_unclassified	0	0	0.0141601	0	0	0	0	0.013818	0	0.0241171	0	0	0	0.0112797	0	0.0237546	0	0.0116804	0	0.00742301	0	0	0	0	0	0.0123664	0.012066	0.0118987	0	0	0	0	0	0	0	0	0	0.00712045	0.012066	0	0	0	0	0	0	0.00687755	0	0.00565688
681370	k_Bacteria;p_Actinobacteria;c_Actinobacteria;o_Bifidobacterialesf_Bifidobacteriaceae;g_Bifidobacterium;s_pseudolongum	0	0.00816097	0.00817322	0.00637186	0	0.00971097	0.00835474	0.00797505	0.00652691	0	0	0	0.00805614	0	0	0	0	0	0	0	0	0	0	0	0	0.00714149	0.0141271	0	0	0.0111621	0	0	0	0	0.00725265	0.0133952	0	0.0100737	0	0.0141492	0	0.00755653	0	0.0129251	0	0	0	0
701221	k_Bacteria;p_Firmicutes;c_Clostridia;o_Clostridialesf_Lachnospiraceae;g_Roseburia;s_unclassified	0.0342821	0.0503266	0.030593	0.00901123	0.0166409	0.0322119	0.0264169	0.0607928	0.0906075	0.0434873	0.0341773	0.0213487	0.047668	0.0252243	0.0751392	0	0.0587262	0.029783	0.023458	0.0608217	0	0.0250772	0.0225004	0.0315069	0.0443388	0.0833576	0.0553449	0.0206102	0.0749988	0.0111621	0.0273578	0.0785599	0.0793837	0.0171339	0.0390482	0.0670241	0.058432	0.0275911	0.0128942	0.0659065	0.0517984	0.0453649	0.049367	0.0447876	0.0251683	0.00687755	0.0185456	0.0282699
708680	k_Bacteria;p_Firmicutes;c_Clostridia;o_Clostridialesf_Lachnospiraceae;g_unclassified;s_unclassified	0.10514	0.181453	0.134234	0.0142487	0.0343113	0.109218	0.0373635	0.128992	0.335632	0.0729096	0.0735529	0.0419372	0.152991	0.119656	0.279716	0.0216846	0.015877	0.0612896	0.0782267	0.14794	0.00684111	0.0704235	0.0407933	0.091428	0.0996573	0.17445	0.0966535	0.0453235	0.274044	0.0249613	0.0629311	0.236717	0.27094	0.0523664	0.0703419	0.111496	0.22091	0.0641517	0.0531877	0.184062	0.111371	0.0963493	0.168451	0.15559	0.115329	0.0194471	0.058185	0.101777
712677	k_Bacteria;p_Firmicutes;c_Clostridia;o_Clostridialesf_Clostridiaceae;g_SMB53;s_unclassified	0.00700006	0	0.0940629	0.00901123	0	0	0	0.0178393	0.106301	0	0.0452188	0	0.0139509	0.0390832	0.0719684	0.0118765	0	0	0	0	0	0	0	0.059806	0.0778284	0.0650906	0	0.00841437	0	0.0249613	0	0.0341045	0.00773959	0.0304932	0	0.0299561	0	0.0213709	0.0128942	0.0270961	0.0435137	0.102705	0.0433555	0.0513161	0	0	0	0.0113067
716006	k_Bacteria;p_Firmicutes;c_Bacilli;o_Lactobacillalesf_Streptococcaceae;g_Lactococcus;s_unclassified	0	0.0244843	0	0.0142487	0	0	0	0.00797505	0	0	0	0	0	0	0.00762241	0	0	0	0.00741627	0	0.00966969	0	0	0.0140885	0.0301169	0.0174892	0.0115346	0	0	0	0	0.0179162	0	0	0.0179162	0	0	0	0	0	0.0102532	0.0272549	0	0	0.0107309	0.0275041	0.0302877	0.0113067
752354	k_Bacteria;p_Firmicutes;c_Clostridia;o_Clostridialesf_Lachnospiraceae;g_Coprococcus;s_unclassified	0.0156451	0.0182487	0.0141601	0.00637186	0.0263134	0.0181678	0	0.0178393	0.0172779	0.0147678	0	0	0.0161093	0	0	0	0.0129633	0.00825842	0.0128476	0	0	0.0153556	0.00850304	0.00996008	0.0194387	0	0.0230707	0.00841437	0	0.00789312	0.0073076	0.0269214	0	0.0121152	0.0162105	0	0.0126441	0	0	0.0141492	0.0162122	0.00755653	0	0	0	0.0137508	0.021415	0.00799383
758482	k_Bacteria;p_Firmicutes;c_Clostridia;o_Clostridialesf_Ruminococcaceae;g_unclassified;s_unclassified	0.0121185	0.00816097	0	0.0238442	0	0	0	0.0309019	0	0	0	0	0	0	0.0201674	0	0	0.029783	0.0148353	0.00742301	0.0152911	0.0217169	0.0318231	0	0	0	0	0	0	0	0	0.0240786	0	0.0261742	0	0.00947115	0	0.0284962	0	0	0	0	0.0312148	0	0	0	0	0
772282	k_Bacteria;p_Bacteroidetes;c_Bacteroidia;o_Bacteroidalesf_Rikenellaceae;g_unclassified;s_unclassified	0.0252287	0.0643011	0.0440382	0.166936	0.0767825	0.186342	0.117207	0.0744786	0.0781681	0.03411	0	0.0477518	0.0760575	0.00797505	0.0332299	0.00969551	0.0259289	0.21479	0.11755	0.00742301	0.0664711	0.0250772	0.0190159	0.0345153	0.0673843	0.0285622	0.0215804	0.114375	0.0348481	0.181844	0.0976932	0.045856	0.0664711	0.0664711	0.0332263	0.0444402	0.0677479	0.0813051	0	0.0529645	0.0481096	0.0866159	0.0373115	0.0258524	0.240076	0.0923713	0.0185456	0.043437
780650	k_Bacteria;p_Firmicutes;c_Clostridia;o_Clostridialesf_Clostridiaceae;g_unclassified;s_unclassified	0	0	0.0554744	0	0.060608	0	0	0.0264617	0.123872	0.0966093	0.116456	0.0547503	0.00805614	0.0765759	0.028523	0	0	0.0143057	0	0.0399484	0.0118442	0.0704235	0.0170081	0.0752805	0	0.124186	0.0364829	0.0476118	0	0	0	0.0665319	0.0470915	0.0458824	0.0217494	0.0341568	0	0.0123379	0.0379675	0	0.0399484	0	0.00834276	0.0475065	0	0.0119084	0	0
804526	k_Bacteria;p_Firmicutes;c_Clostridia;o_Clostridialesf_Lachnospiraceae;g_Coprococcus;s_unclassified	0.0425705	0.0365034	0.0424916	0.0211351	0.0558416	0.0406335	0	0.0541329	0.0375213	0.0330265	0.0191031	0.0456579	0.0394682	0.0252243	0.0264066	0	0.0129633	0.016519	0.0339973	0.0498356	0	0.0365603	0.0294617	0.0467416	0.0434771	0	0.0415996	0.0222618	0	0.0193341	0.0219341	0.0538623	0.0416875	0.0296797	0.0552366	0	0.0413059	0.0256854	0.0379675	0.0231069	0.0376811	0.0447299	0.0333708	0.0193883	0.0293914	0.0322529	0.0414786	0.023987
808794	k_Bacteria;p_Firmicutes;c_Clostridia;o_Clostridialesf_Lachnospiraceae;g_unclassified;s_unclassified	0.00700006	0.00816097	0	0.00901123	0	0.00971097	0	0.0225659	0	0.0141062	0	0.0213487	0	0	0	0.00685571	0	0.016519	0	0	0	0.0265987	0.0120263	0.0140885	0.0150568	0.0100971	0	0	0.0235897	0	0.014622	0	0	0	0.0125564	0	0.00730075	0	0	0.0141492	0.00725265	0.0185148	0	0	0	0	0	0.0113067
819181	k_Bacteria;p_Firmicutes;c_Clostridia;o_Clostridialesf_Ruminococcaceae;g_unclassified;s_unclassified	0.0376858	0.0489832	0.04907	0.0305638	0.0691667	0.0574801	0	0.0740486	0.0172779	0.0319062	0.0170861	0	0	0	0.0107794	0	0	0	0.108466	0.0234851	0	0.0415935	0.0880761	0.0638295	0.0843789	0.0302953	0	0	0	0	0.0438786	0.0085148	0.102556	0.0902408	0	0.0211806	0.034246	0.0396701	0	0	0.0868063	0.0676543	0.0601852	0.0734646	0	0.0756991	0.00756975	0.0343941
823634	k_Bacteria;p_Firmicutes;c_Clostridia;o_Clostridialesf_Ruminococcaceae;g_Ruminococcus;s_unclassified	0.146953	0	0	0.0904622	0.102757	0.20239	0	0.225126	0.171245	0.00852653	0.0170861	0.0504088	0.185611	0	0.00762241	0.00685571	0.00916528	0.0143057	0.10296	0.0105021	0.142111	0.0918313	0	0.0785193	0.111552	0.129268	0.00815484	0.0558376	0.0795975	0.0541356	0.0335084	0.0120384	0	0	0.112542	0.15002	0.116835	0	0.00744319	0	0.0205075	0.0595486	0.145466	0.0754352	0.0630703	0.104685	0.12143	0.00799383
827702	k_Bacteria;p_Firmicutes;c_Clostridia;o_Clostridialesf_unclassified;g_unclassified;s_unclassified	0.00700006	0.0141351	0.0115615	0.0298918	0.00831875	0	0	0.00797505	0	0	0	0	0	0	0	0	0	0.018469	0.0165865	0	0	0.0265987	0	0.0140885	0.0122936	0	0	0	0	0	0.012663	0	0	0.00699291	0.0205054	0	0	0	0	0	0.0298969	0	0.020433	0	0	0	0	0
831922	k_Bacteria;p_Firmicutes;c_Clostridia;o_Clostridialesf_unclassified;g_unclassified;s_unclassified	0.0271004	0.0439604	0.0163508	0	0	0	0	0.0338524	0.0113107	0	0	0.0255175	0	0	0.00762241	0	0	0.018469	0	0	0	0.0250772	0.0398962	0.0172551	0.0388847	0.0188907	0	0	0	0	0.0365619	0.0147442	0	0	0.0251147	0	0.028276	0	0	0	0.0403772	0	0.0166831	0	0.00758954	0	0	0
836693	k_Bacteria;p_Firmicutes;c_Clostridia;o_SHA_98f_unclassified;g_unclassified;s_unclassified	0.0261812	0.0215926	0	0.0191172	0	0	0	0.0276386	0	0	0	0	0	0	0	0	0	0.018469	0	0	0	0.00886578	0	0.00996008	0.0245891	0	0	0	0.0159034	0	0.0103392	0.0120384	0	0.0252219	0.0125564	0.0189442	0	0.0100737	0	0	0	0.0213795	0	0.00646534	0	0	0	0
841907	k_Bacteria;p_Proteobacteria;c_Deltaproteobacteria;o_Desulfovibrionalesf_Desulfovibrionaceae;g_Bilophila;s_unclassified	0.0296877	0	0.0392162	0.056666	0.0455866	0	0.0515128	0.0195422	0.0159961	0	0	0	0	0.0580973	0.0228681	0.0475226	0.0399652	0	0	0	0.0645553	0	0.0503294	0.0199248	0	0.0575929	0.0305217	0.0188142	0.00711343	0	0.012663	0	0.0309607	0.0696511	0.0261405	0	0.0432	0.0363286	0	0	0.0435137	0.0261854	0	0.0529216	0.0789361	0.059177	0.0200317	0.0379322
842596	k_Bacteria;p_Firmicutes;c_Clostridia;o_Clostridialesf_Lachnospiraceae;g_Coprococcus;s_unclassified	0.0221265	0.0215926	0.0383538	0.0191172	0.0166409	0.006863	0	0.0195422	0.0306336	0	0.00854411	0.0114108	0	0	0.0186712	0	0	0.016519	0.0148353	0.0181908	0	0	0.0170081	0.0244035	0.0150568	0.0311257	0	0	0	0.0157859	0.0206795	0.0170253	0.0189576	0.0139896	0.0205054	0.0133952	0.0126441	0	0	0.0115527	0.0178888	0	0.0235945	0.0144508	0.0293914	0.0119084	0	0.0218966
843459	k_Bacteria;p_Firmicutes;c_Clostridia;o_Clostridialesf_Clostridiaceae;g_unclassified;s_unclassified	0.0383304	0.0529115	0.119877	0	0.0767825	0.131199	0	0.0319158	0.121236	0.0241171	0.122919	0.0312541	0.0426323	0.115839	0.139331	0.0118765	0.0129633	0.0902186	0.023458	0	0.0205157	0.101252	0.0190159	0.164735	0.0633261	0.0718136	0.0528815	0	0	0	0.055706	0.1629	0	0.055103	0.146228	0.025062	0.0830057	0.0174488	0.104141	0.0270961	0.0422869	0.0767829	0	0.0466177	0	0.020627	0	0.0548376
843553	k_Bacteria;p_Firmicutes;c_Clostridia;o_Clostridialesf_Lachnospiraceae;g_Lachnospira;s_unclassified	0.0209908	0.0115411	0	0	0	0.006863	0.0118129	0.0195422	0.0146023	0.0147678	0.0170861	0	0.0139509	0	0	0	0	0.0116804	0	0.0246316	0	0	0	0.0244035	0.0274922	0.0188907	0	0	0.00711343	0	0.0206795	0	0	0	0.0217494	0	0.0326518	0.018847	0	0	0.0162122	0.0239034	0.0250261	0.0129251	0	0.0119084	0	0
844006	k_Bacteria;p_Firmicutes;c_Clostridia;o_Clostridialesf_Ruminococcaceae;g_unclassified;s_unclassified	0.0197902	0.0416232	0	0.0191172	0.0203813	0.0274691	0	0.0414645	0.0159961	0	0	0	0	0	0	0	0	0.0247798	0	0	0.0273558	0.00886578	0.0170081	0.0140885	0.0194387	0.0159653	0	0	0.0256451	0.0157859	0.0263624	0	0	0.0171339	0.00725265	0	0.0126441	0.0236268	0	0	0.0261432	0.015117	0.0220704	0.0144508	0.0185872	0.00687755	0.00756975	0.00565688
846141	k_Bacteria;p_Firmicutes;c_Clostridia;o_Clostridialesf_Lachnospiraceae;g_unclassified;s_unclassified	0.0139933	0.0326483	0.0115615	0.0220751	0	0.00971097	0	0.0112822	0.0146023	0.0307453	0	0.00806854	0.0341781	0	0	0	0	0.0319928	0	0.0608217	0	0.0125376	0	0.0330452	0.0274922	0.0214204	0	0	0	0	0.0103392	0	0	0.00988955	0.0229261	0	0	0.0159284	0	0.0081671	0.0125577	0	0.0117965	0.0281726	0	0.015374	0	0.0324811
849440	k_Archaea;p_Euryarchaeota;c_Methanobacteria;o_Methanobacterialesf_Methanobacteriaceae;g_Methanobrevibacter;s_unclassified	0.0442637	0.0230838	0	0.0201514	0	0	0.00835474	0.050476	0	0	0.0241646	0	0	0	0	0	0	0	0	0	0	0	0.0761323	0.101273	0	0	0	0	0	0	0	0	0	0.0401453	0	0.0492355	0.0206486	0	0	0	0.0561878	0.0130916	0	0.0296187	0	0	0	0.00799383
851323	k_Bacteria;p_Bacteroidetes;c_Bacteroidia;o_Bacteroidalesf_Porphyromonadaceae;g_Parabacteroides;s_unclassified	0.0156451	0.0230838	0.0141601	0.0298918	0.0407711	0	0.0373635	0	0.0184709	0.0147678	0	0.0419372	0.0219664	0	0.0132022	0.0153327	0.0129633	0.0413073	0	0	0.0502707	0.0217169	0.0190159	0.00996008	0	0	0	0.0266089	0.0256451	0	0.0206795	0.0120384	0	0	0.029001	0	0.0178819	0	0	0	0.0512877	0.0302375	0.0117965	0	0	0.020627	0.0262289	0.00979301
851865	k_Bacteria;p_Firmicutes;c_Clostridia;o_Clostridialesf_Ruminococcaceae;g_Faecalibacterium;s_prausnitzii	0.117972	0.11062	0.192027	0.202787	0.227522	0.114114	0.0975641	0.100445	0.163854	0.063845	0.14975	0.183779	0.185074	0.164979	0.138058	0.0908307	0.131691	0.207297	0.239882	0.132183	0.0421653	0.142323	0.0380386	0.134799	0.152149	0.162261	0.115018	0.21295	0.0889448	0.100001	0.059428	0.131701	0.0256699	0.142455	0.160833	0.0853475	0.0712104	0.179466	0.174513	0.294188	0.118745	0.0709619	0.187233	0.133306	0.28987	0.271819	0.143335	0.0493037
916143	k_Bacteria;p_Firmicutes;c_Clostridia;o_Clostridialesf_Veillonellaceae;g_Phascolarctobacterium;s_unclassified	0	0.143713	0.138208	0	0	0.0417789	0	0.10451	0	0.150192	0	0.0892374	0.116142	0	0	0	0.0672293	0.00825842	0	0.115539	0.0529924	0.0608142	0	0.0746159	0	0	0	0	0	0	0	0	0	0	0	0	0	0	0	0	0	0.045991	0	0	0	0	0	0.0804343
953855	k_Bacteria;p_Bacteroidetes;c_Bacteroidia;o_Bacteroidalesf_Rikenellaceae;g_unclassified;s_unclassified	0.0763963	0.077496	0.0462616	0.0900098	0.0407711	0.0490557	0	0	0.0292076	0.0330265	0.0191031	0.0470642	0.00805614	0.0798427	0.0444584	0	0.031758	0.0261205	0.0560293	0.00742301	0.0926365	0.0460812	0.0389784	0.0222769	0.108084	0.0646967	0.0215804	0.0346966	0.136106	0.00789312	0.0485132	0.174289	0.118661	0.0896941	0.0811379	0.0628685	0.0588873	0.0377007	0.0666328	0.0554317	0.0435137	0.0523887	0.0553573	0.0578335	0	0.185412	0.103715	0.0664594
968675	k_Bacteria;p_Proteobacteria;c_Gammaproteobacteria;o_Pasteurellalesf_Pasteurellaceae;g_Haemophilus;s_parainfluenzae	0.0171385	0.025809	0	0	0	0	0	0	0.027585	0	0.0735529	0.0139754	0.0197302	0	0.027585	0.0216846	0	0.0273958	0	0	0	0.0307148	0.00850304	0.0434358	0.0122936	0	0.0141271	0.0497954	0	0	0.0831301	0	0	0	0.014499	0	0.027585	0.00712045	0.0148891	0	0.0347768	0.0130916	0.0343982	0.00913796	0.0107309	0.00972126	0	0.0606614
968954	k_Bacteria;p_Firmicutes;c_Bacilli;o_Lactobacillalesf_Streptococcaceae;g_Streptococcus;s_unclassified	0	0.016322	0.0141601	0.0110369	0	0.0153544	0.00835474	0	0.0113107	0	0.0143966	0	0.00805614	0	0.0228681	0.0167962	0	0.0143966	0.0143966	0	0.00684111	0	0.00850304	0	0	0	0.0399667	0.0143966	0	0	0.0206795	0.0085148	0.0189576	0.00699291	0.00725265	0	0.0143966	0	0.010528	0.0081671	0.00725265	0.0143966	0	0	0	0.0119084	0.0107069	0
975306	k_Bacteria;p_Firmicutes;c_Clostridia;o_Clostridialesf_Lachnospiraceae;g_unclassified;s_unclassified	0.0171385	0.0355788	0.028323	0.00637186	0.0235349	0.006863	0.036417	0	0.0461912	0.0748841	0.0460197	0.0272586	0.0418636	0.0138149	0.0323432	0.00685571	0.015877	0.0143057	0.0469288	0.0323748	0	0.0406365	0.0147292	0.0222769	0.0434771	0.0174892	0.0272586	0.0145731	0.0293273	0.0111621	0.0263624	0.0361223	0.043792	0.00699291	0.0369725	0.0272586	0.0399937	0.0246776	0.0572116	0.0283013	0.0145005	0.0226766	0.0353959	0.0214349	0.0778298	0.0440367	0.025112	0.00799383
988375	k_Bacteria;p_Bacteroidetes;c_Bacteroidia;o_Bacteroidalesf_Odoribacteraceae;g_Butyricimonas;s_unclassified	0.00700006	0	0	0	0.0353063	0	0.00835474	0.00797505	0	0	0	0.0387046	0	0	0.0215601	0	0.0420172	0	0	0	0.0136766	0	0.0268941	0.00996008	0.0189379	0	0	0	0	0	0	0	0	0	0	0	0.042578	0	0.00744319	0	0.0189379	0.0106891	0.0166831	0	0	0	0	0
988932	k_Bacteria;p_Firmicutes;c_Clostridia;o_Clostridialesf_unclassified;g_unclassified;s_unclassified	0	0	0	0	0	0	0	0	0	0	0.0120814	0	0	0	0	0	0	0	0	0	0	0	0.0147292	0	0.0150568	0	0	0	0.0612171	0	0	0	0	0.053752	0.0390482	0	0.00730075	0	0.101151	0	0.0801646	0	0	0.00913796	0	0	0	0
997439	k_Bacteria;p_Actinobacteria;c_Actinobacteria;o_Bifidobacterialesf_Bifidobacteriaceae;g_Bifidobacterium;s_unclassified	0.00700006	0	0.0141601	0.0156088	0.0220146	0	0.00835474	0	0.00923593	0	0	0	0.00805614	0	0	0	0	0.00825842	0.0165865	0	0	0	0.00850304	0	0	0	0	0	0	0	0	0.0085148	0.0154785	0	0.00725265	0.0133952	0	0.00712045	0	0.0115527	0	0	0	0.0182794	0	0	0	0
1035392	k_Bacteria;p_Firmicutes;c_Clostridia;o_Clostridialesf_Ruminococcaceae;g_unclassified;s_unclassified	0.0156451	0.0136427	0	0	0	0.006863	0	0.0195422	0	0	0	0	0	0	0	0	0	0	0	0	0	0	0.0147292	0.00996008	0	0	0	0	0	0	0	0	0.0109447	0.00988955	0.00725265	0	0	0	0	0	0	0	0.0117965	0.0182794	0	0	0	0
1040889	k_Bacteria;p_Firmicutes;c_Clostridia;o_Clostridialesf_unclassified;g_unclassified;s_unclassified	0.0453576	0.0621895	0.0294799	0.0398037	0.0263134	0.01682	0.0167063	0	0.0727803	0.00852653	0	0.0442072	0.0883454	0.030895	0.0274851	0	0.0692588	0	0.0181698	0.0889188	0	0.0354683	0.00850304	0.0140885	0.0288344	0.0342469	0.00815484	0.0303398	0.0325966	0	0.0650253	0.039018	0.0730739	0.0232004	0.0191809	0.0232025	0.0292036	0.0293734	0.0875621	0.0432386	0.0458691	0.0272549	0.00834276	0.0182794	0.0347784	0.0119084	0	0.0299186
1062061	k_Bacteria;p_Firmicutes;c_Clostridia;o_Clostridialesf_Ruminococcaceae;g_unclassified;s_unclassified	0.127441	0.0864715	0.101625	0.130333	0.170522	0.178277	0	0.0849047	0.0569588	0.0489969	0.0560472	0.0470642	0	0.0178354	0.0766758	0.00685571	0	0.0218533	0.0634167	0.091075	0.00966969	0.0217169	0.144056	0.100282	0.13047	0.0539287	0	0.00841437	0	0.0641641	0.0263624	0.0524972	0.10285	0.179425	0.0229261	0.10862	0.0849186	0.0552031	0	0.0245088	0.179285	0.0614418	0.230154	0.141464	0	0.124263	0	0.00799383
1076587	k_Bacteria;p_Firmicutes;c_Clostridia;o_Clostridialesf_Lachnospiraceae;g_Dorea;s_formicigenerans	0.0098946	0.00816097	0.0424916	0.0110369	0.0288255	0.0514061	0	0.0581102	0.0299291	0.0170525	0.0341773	0.0570836	0.0540562	0.0239297	0.0252822	0	0.0275021	0.0218533	0.043896	0.0475674	0.0193422	0.0501701	0.0255137	0.00996008	0.0274922	0.0285622	0	0.057094	0.0466527	0.0295358	0	0.0417134	0.0536426	0.0285276	0.0240453	0.0473755	0.0219013	0.0293734	0.0341205	0	0.0205075	0.0169015	0	0.00913796	0.03394	0.0677644	0.033864	0.00799383
1078587	k_Bacteria;p_Firmicutes;c_Clostridia;o_Clostridialesf_Lachnospiraceae;g_Blautia;s_unclassified	0.0474699	0.0565686	0.0772	0.0996991	0.0857653	0.0989518	0.0796924	0.107534	0.0636905	0.0814214	0.0295969	0.171231	0.160973	0.0871157	0.0785546	0.0992895	0.1125	0.0387483	0.142775	0.170818	0.0827194	0.0532163	0.061947	0.0785193	0.0965566	0.0534532	0.0796924	0.174537	0.12514	0.0611742	0.0372864	0.134183	0.162493	0.131609	0.0475543	0.0804555	0.0551406	0.0570155	0.110136	0.165759	0.0768022	0.0434323	0.0521141	0.0281726	0.163287	0.0523837	0.12143	0.059864
1105343	k_Bacteria;p_Firmicutes;c_Clostridia;o_Clostridialesf_Clostridiaceae;g_Clostridium;s_unclassified	0.0414033	0.111527	0.0689388	0.0481262	0.0407711	0.0382398	0.0961142	0.0287675	0.123523	0.03411	0.0170861	0.0735734	0.0916074	0.0552861	0.0699142	0.0569871	0.0129633	0.016519	0.0749822	0.0475674	0.0118442	0.0692948	0.122951	0.0683473	0.0870368	0.148247	0.11531	0.0871398	0.115372	0.00789312	0.0501412	0.045856	0.0545093	0.0270931	0.10347	0.0635799	0.11798	0.0613134	0	0.0432386	0.0761121	0.106555	0.0263801	0.0376907	0.0262877	0.0772504	0.0400714	0.00565688
1110312	k_Bacteria;p_Firmicutes;c_Clostridia;o_Clostridialesf_unclassified;g_unclassified;s_unclassified	0.0185119	0.0199907	0.0141601	0.113695	0.170107	0	0	0	0.18868	0.0120577	0.0170861	0.0442072	0.160562	0	0	0	0	0.037857	0	0	0	0	0.0306651	0.0527369	0.142522	0.027655	0	0	0.0591103	0	0.0749833	0	0.00773959	0.0871918	0.0695884	0.0189442	0.180682	0	0.110642	0	0.105758	0.0472185	0.0117965	0.106586	0	0.198169	0.00756975	0
1111294	k_Bacteria;p_Proteobacteria;c_Gammaproteobacteria;o_Enterobacterialesf_Enterobacteriaceae;g_unclassified;s_unclassified	0	0.0244843	0.0346908	0.0324968	0.00831875	0.006863	0.0334174	0.0112822	0	0	0.0231532	0	0.0113908	0.0178354	0.00762241	0.0699822	0	0.00825842	0.0535131	0.00742301	0.00966969	0	0.0231532	0.0298896	0	0.0327236	0	0.0237991	0.00711343	0.0208835	0.0231532	0.0489187	0	0.00699291	0	0.0211806	0.0231532	0	0.0231532	0	0	0.0185148	0.00834276	0.0258524	0	0.00972126	0	0.00565688
1602805	k_Bacteria;p_Firmicutes;c_Clostridia;o_Clostridialesf_Lachnospiraceae;g_unclassified;s_unclassified	0	0	0	0	0.00831875	0.006863	0.014468	0	0	0.0120577	0.00854411	0.0197649	0.0113908	0.0138149	0	0	0.0129633	0.020232	0.0128476	0.0105021	0	0.0198245	0.0282071	0	0	0.0225793	0.0270537	0.0366816	0	0	0.0073076	0	0	0	0	0	0	0	0.0148891	0.0258348	0	0.0130916	0	0	0.0131428	0	0.0131133	0.0113067
1820513	k_Bacteria;p_Proteobacteria;c_Betaproteobacteria;o_Burkholderialesf_Alcaligenaceae;g_Sutterella;s_unclassified	0.0349893	0.00816097	0.00817322	0.040311	0	0	0	0	0	0	0	0	0.0161093	0	0.0107794	0	0.0129633	0	0.0104899	0	0	0	0	0	0	0.0174892	0	0.0118987	0	0.0111621	0	0	0	0	0	0	0.0178819	0	0	0.0081671	0	0.015117	0	0.0144508	0	0	0	0
1910658	k_Bacteria;p_Bacteroidetes;c_Bacteroidia;o_Bacteroidalesf_Barnesiellaceae;g_unclassified;s_unclassified	0	0.0115411	0	0.0505979	0	0	0	0.0517236	0	0	0.00854411	0	0	0	0	0	0.0204977	0	0	0	0	0	0	0.0140885	0	0	0.0163127	0	0	0	0	0	0	0	0.014499	0.00947115	0	0	0.0233895	0	0	0	0	0	0	0	0	0
1944498	k_Bacteria;p_Bacteroidetes;c_Bacteroidia;o_Bacteroidalesf_Bacteroidaceae;g_Bacteroides;s_unclassified	0.0121185	0.0482977	0.0346908	0.0127444	0.0203813	0.00971097	0	0.0211082	0.0184709	0.0409	0	0.022823	0.0351152	0	0.0295244	0.0256583	0.0224544	0.0116804	0.022254	0.0348379	0	0.0354683	0	0.0172551	0.0122936	0.0416426	0.0115346	0.00841437	0	0	0.014622	0	0	0	0	0	0.0103237	0.0334164	0	0.0216142	0.0102532	0.0329514	0	0.0376907	0.0131428	0.0168414	0	0.0455936
2201995	k_Bacteria;p_Proteobacteria;c_Betaproteobacteria;o_Burkholderialesf_Alcaligenaceae;g_Sutterella;s_unclassified	0.0221265	0.00816097	0	0.0254908	0	0	0	0	0	0	0	0	0.0180109	0	0	0	0.015877	0	0.00741627	0	0	0	0	0	0	0.0174892	0	0	0	0	0	0.0085148	0	0	0	0	0.0163237	0	0	0	0	0.00755653	0	0.0111934	0	0	0	0
2438203	k_Bacteria;p_Firmicutes;c_Clostridia;o_Clostridialesf_Lachnospiraceae;g_Roseburia;s_unclassified	0.00700006	0	0.00817322	0.00637186	0	0.006863	0	0	0	0.0120577	0	0.00806854	0.00805614	0	0.00762241	0	0.00916528	0.00825842	0.0128476	0.0131417	0	0	0.0170081	0	0	0.00714149	0.0257944	0.0206102	0	0	0	0	0.0131417	0	0	0	0.00730075	0	0.0223346	0	0.0131417	0.00755653	0	0.00646534	0	0	0	0.0113067
2979308	k_Bacteria;p_Firmicutes;c_Clostridia;o_Clostridialesf_Ruminococcaceae;g_Ruminococcus;s_unclassified	0.0523804	0.0182487	0.020026	0.0110369	0.00831875	0.0283147	0.018343	0	0.0146023	0	0.0191031	0.0114108	0	0	0	0.0181422	0	0	0.0209811	0.0128625	0.00966969	0	0.018343	0.00996008	0.0173863	0.0422509	0.0115346	0.0145731	0	0	0	0.0489187	0.0109447	0.0185069	0	0	0.0103237	0.00712045	0	0.0400293	0.0177597	0	0	0.00913796	0	0.00972126	0.0347006	0.0299186
3154070	k_Bacteria;p_Bacteroidetes;c_Bacteroidia;o_Bacteroidalesf_Bacteroidaceae;g_Bacteroides;s_unclassified	0.055561	0.0439604	0.020026	0.045521	0.0644916	0.0247597	0.0733612	0.0429738	0.0357744	0.0208855	0	0.0290953	0.0613783	0.0510922	0.0228681	0.129001	0.055025	0.0452524	0.0570049	0.0608217	0.00966969	0.0265987	0.0407933	0.0199248	0.0484178	0.0842741	0.0355587	0.144021	0.101754	0.153442	0.0219341	0	0	0.0637666	0.0475543	0	0.034246	0.0213709	0.0510575	0.139804	0.0486536	0.0590659	0	0.0382412	0.127767	0.0587753	0.0730748	0.0595958
3235048	k_Bacteria;p_Firmicutes;c_Clostridia;o_Clostridialesf_Ruminococcaceae;g_Ruminococcus;s_unclassified	0	0	0	0.0180237	0.0263134	0.050009	0	0.0472134	0	0	0	0	0	0.0458335	0	0	0	0	0	0	0	0	0	0.0281797	0.0507084	0.0100971	0	0	0	0	0	0	0	0	0	0.0764365	0.026323	0	0	0	0	0.0261854	0	0.0214349	0	0	0	0.0126413
3256931	k_Bacteria;p_Bacteroidetes;c_Bacteroidia;o_Bacteroidalesf_Bacteroidaceae;g_Bacteroides;s_unclassified	0.0197902	0.0447124	0.030593	0.0238442	0.0235349	0.0265966	0.0221012	0.0398984	0.0345609	0.0190655	0	0.0197649	0.0332148	0.0398895	0.0241054	0.063258	0.0420172	0.029783	0.0598365	0.0555995	0.00684111	0.0265987	0.0120263	0.0199248	0.0274922	0.043442	0.0257944	0.032591	0.00711343	0.0111621	0.0273578	0	0.00773959	0.00699291	0.0177578	0	0.0242132	0	0.0257905	0.0245088	0.0177597	0.038549	0	0.0241824	0	0.0228043	0	0.0370792
3265161	k_Bacteria;p_Firmicutes;c_Clostridia;o_Clostridialesf_Lachnospiraceae;g_unclassified;s_unclassified	0.0139933	0.0141351	0.0294799	0	0.0117666	0.0237882	0.0264169	0.0112822	0	0.0170525	0	0.022823	0.0455778	0.0225609	0.0107794	0.0118765	0.0304056	0.0233624	0.0128476	0.0315109	0	0.0198245	0.0465931	0	0	0.026717	0.0502981	0.0394729	0	0	0	0.0208522	0.0154785	0	0.0162105	0.00947115	0.0103237	0	0.0278575	0.0231069	0.0298969	0.0199985	0	0	0.0151761	0	0.0185456	0.023311
3318103	k_Bacteria;p_Firmicutes;c_Clostridia;o_Clostridialesf_Lachnospiraceae;g_Roseburia;s_unclassified	0	0	0.0141601	0	0.0144113	0.0206007	0.0289389	0	0.0113107	0	0	0.0242077	0.0360278	0	0	0	0.0183335	0.0218533	0.026747	0.0196485	0	0	0.0147292	0	0	0.027655	0.0166784	0.0376351	0	0	0	0	0	0	0	0	0	0	0.0182356	0.0258348	0.0162122	0	0	0	0.0151761	0.0119084	0.0169295	0.0126413
3327894	k_Bacteria;p_Bacteroidetes;c_Bacteroidia;o_Bacteroidalesf_Bacteroidaceae;g_Bacteroides;s_uniformis	0.0232066	0.016322	0.00817322	0.0318654	0.0144113	0.0118933	0.0167063	0.00797505	0.0159961	0	0	0.0180426	0.0241653	0.0239297	0	0.0433793	0.0129633	0.0116804	0.0181698	0.0196485	0.0273558	0.0250772	0.0225004	0.00996008	0.0173863	0.0174892	0.0141271	0.0279079	0.0159034	0.0261799	0	0	0	0.00988955	0.0162105	0	0.0219013	0.0142466	0.0332979	0.0432386	0.00725265	0.0199985	0	0.0170987	0.0227652	0.00687755	0.0302877	0.0203844
3465320	k_Bacteria;p_Bacteroidetes;c_Bacteroidia;o_Bacteroidalesf_Bacteroidaceae;g_Bacteroides;s_unclassified	0.0171385	0.016322	0	0.0180237	0	0	0	0.0112822	0	0	0	0.0242077	0.0139509	0.0138149	0	0.00969551	0.0129633	0	0.023458	0	0	0.00886578	0	0	0	0	0	0.0266089	0.0318107	0.0261799	0	0	0	0.0121152	0.0177578	0	0.0103237	0	0	0.0231069	0.0217517	0.0185148	0	0	0.0262877	0.0137508	0.0151421	0.0178781
3472078	k_Bacteria;p_Bacteroidetes;c_Bacteroidia;o_Bacteroidalesf_Bacteroidaceae;g_Bacteroides;s_unclassified	0.0296877	0.038286	0.0245276	0.0142487	0.0220146	0.006863	0	0.0287675	0.0235468	0.0255804	0	0.0139754	0	0.0252243	0.0170442	0.0399919	0.0458472	0.020232	0.022254	0	0	0.0153556	0	0	0	0.0311257	0.0115346	0.0437316	0.0301778	0.0439584	0.0206795	0.0351041	0	0.0242322	0.0251147	0.0133952	0.00730075	0.018847	0.00744319	0.0270961	0.0390523	0.0320723	0	0.0214349	0.0442582	0.0505435	0.0185456	0.0493037
3530697	k_Bacteria;p_Firmicutes;c_Clostridia;o_Clostridialesf_Ruminococcaceae;g_unclassified;s_unclassified	0	0.00816097	0	0.0127444	0	0.0237882	0	0.00797505	0.0195915	0.00852653	0.0147968	0	0	0.0252243	0	0	0	0.0143057	0	0.00742301	0	0.0153556	0	0.0244035	0.00869494	0.00714149	0.0182384	0	0.0174214	0	0	0.0190351	0	0.0171339	0.014499	0.0189442	0.0126441	0	0.0157925	0	0.0191829	0.0106891	0	0	0	0	0	0
3667183	k_Bacteria;p_Bacteroidetes;c_Bacteroidia;o_Bacteroidalesf_Bacteroidaceae;g_Bacteroides;s_unclassified	0.0139933	0.0182487	0.0163508	0.00901123	0.0186053	0	0.00835474	0.00797505	0.0113107	0.0170525	0	0.00806854	0.0113908	0.0178354	0	0.0274303	0	0.00825842	0.0104899	0.0128625	0.00966969	0.0234572	0	0.00996008	0.0122936	0.0159653	0.00815484	0.00841437	0	0.00789312	0.0103392	0	0	0	0.00725265	0.00947115	0.0206486	0	0.0166466	0	0.0217517	0.0213795	0.0117965	0.0129251	0	0.00687755	0	0.0126413
3797933	k_Bacteria;p_Firmicutes;c_Clostridia;o_Clostridialesf_Lachnospiraceae;g_unclassified;s_unclassified	0	0.016322	0.0163508	0.00901123	0	0	0	0	0	0.0225592	0.00854411	0	0.0156384	0.0112797	0.0186712	0	0	0	0	0.0105021	0	0	0	0	0	0.00714149	0.0199794	0	0.0123185	0	0.0103392	0	0.0279067	0	0.00725265	0	0.0219013	0.0100737	0	0.0115527	0	0	0	0.00646534	0.0151761	0	0	0.00565688
4029632	k_Bacteria;p_Bacteroidetes;c_Bacteroidia;o_Bacteroidalesf_Bacteroidaceae;g_Bacteroides;s_unclassified	0.00700006	0.016322	0.0163508	0.0142487	0.0144113	0.006863	0.014468	0.0195422	0.0130605	0.0120577	0	0.00806854	0	0.0112797	0	0.0118765	0.0129633	0	0.0104899	0.0166057	0	0.0234572	0	0	0.0194387	0.00714149	0	0	0	0.0136709	0.0103392	0	0	0	0.00725265	0	0.0103237	0	0.00744319	0.0141492	0	0.015117	0	0.00646534	0.00758954	0.0119084	0	0.0203844
4331760	k_Bacteria;p_Bacteroidetes;c_Bacteroidia;o_Bacteroidalesf_Rikenellaceae;g_Alistipes;s_indistinctus	0.0121185	0	0.020026	0.0168596	0.0288255	0.0455623	0	0.0178393	0.0130605	0.0120577	0	0	0	0	0	0	0.00916528	0	0.0287314	0	0	0.00886578	0.0147292	0	0	0.0100971	0	0	0	0.0223256	0	0.0269214	0	0.0589713	0	0	0	0	0	0	0.0229285	0.0106891	0.0590151	0.0182794	0	0	0	0.00799383
4336943	k_Bacteria;p_Bacteroidetes;c_Bacteroidia;o_Bacteroidalesf_Rikenellaceae;g_unclassified;s_unclassified	0.0356825	0.00816097	0.0346908	0	0	0	0	0.102654	0	0.107375	0.0120814	0.00806854	0	0	0	0	0	0.0509346	0.0378304	0	0	0	0	0.0315069	0	0	0	0	0.0715347	0.0157859	0.0552232	0.0426547	0.00773959	0.118149	0.0557112	0	0	0.0754551	0	0	0.0191829	0	0	0.0387841	0	0.00687755	0	0
4366843	k_Bacteria;p_Bacteroidetes;c_Bacteroidia;o_Bacteroidalesf_Bacteroidaceae;g_Bacteroides;s_unclassified	0.0139933	0.0182487	0.0163508	0.0142487	0	0	0	0.0112822	0.00923593	0.00852653	0	0.0139754	0.00805614	0.0112797	0	0.0118765	0.0259289	0	0.023458	0	0.00684111	0.0198245	0	0	0	0.0100971	0	0.00841437	0.0142243	0.00789312	0.0073076	0.0147442	0	0.00699291	0.0102522	0	0.0103237	0	0.00744319	0	0.0125577	0.015117	0	0.00913796	0.0200766	0.0217429	0.00756975	0.0218966
4381553	k_Bacteria;p_Bacteroidetes;c_Bacteroidia;o_Bacteroidalesf_Bacteroidaceae;g_Bacteroides;s_unclassified	0.0252287	0	0.0115615	0.0211351	0.0117666	0	0.030121	0	0	0.0170525	0	0.0161376	0.0139509	0	0.0170442	0	0.035508	0.016519	0	0	0	0.0198245	0	0	0	0.0123664	0	0.0291492	0.0541891	0.074528	0.0073076	0	0	0.0419796	0.0271275	0	0.0146002	0	0	0.0141492	0.0324287	0.00755653	0	0	0.0557872	0.0412626	0.028331	0.0276986
4435784	k_Bacteria;p_Bacteroidetes;c_Bacteroidia;o_Bacteroidalesf_Bacteroidaceae;g_Bacteroides;s_unclassified	0	0	0.0193003	0	0.0220146	0.0193003	0	0	0	0	0	0	0	0	0	0	0	0	0	0	0	0.00886578	0	0	0	0	0	0	0.0123185	0	0	0	0	0	0	0	0	0.00712045	0	0	0	0	0	0.0144508	0	0	0	0
4437515	k_Bacteria;p_Firmicutes;c_Clostridia;o_Clostridialesf_Veillonellaceae;g_Dialister;s_unclassified	0.0197902	0	0	0	0.0186053	0	0.0186785	0	0	0	0	0	0	0.0195378	0.0132022	0	0	0.0218533	0.0148353	0	0	0	0	0.00996008	0.00869494	0.00714149	0	0	0	0.0273443	0.0163481	0.0147442	0.0134046	0	0	0	0.0163237	0	0	0.0245088	0	0	0	0	0	0	0	0
4437814	k_Bacteria;p_Bacteroidetes;c_Bacteroidia;o_Bacteroidalesf_Bacteroidaceae;g_Bacteroides;s_unclassified	0.0232066	0.0182487	0	0.0127444	0	0	0.00835474	0	0.0206514	0	0	0.0114108	0.0279046	0	0.0107794	0.0186914	0	0.0116804	0	0.0210054	0.00684111	0.00886578	0.0318231	0	0	0	0.0141271	0.0186914	0.0123185	0.00789312	0	0	0	0	0.00725265	0	0.0126441	0	0	0.0454976	0.00725265	0	0	0	0.0429359	0.00687755	0.00756975	0.021154
4454586	k_Bacteria;p_Bacteroidetes;c_Bacteroidia;o_Bacteroidalesf_Odoribacteraceae;g_Odoribacter;s_unclassified	0.0271004	0.0860837	0.04907	0.0618183	0.0263134	0.0227753	0	0.0429738	0.0216596	0.0241171	0.0283365	0.0322794	0.0469815	0.0356763	0	0.040576	0.0289902	0	0.0771603	0	0.0205157	0.0425288	0.0268941	0.0244035	0.0150568	0.00714149	0.00815484	0.0266089	0.0246388	0.0370282	0.0735386	0	0	0.00699291	0.0464345	0.0164059	0.0386368	0.0236268	0	0.0081671	0.0355251	0.0213795	0.0312148	0.0144508	0.0509221	0.0701708	0.0227142	0.021154
[truncated: 483 more columns]

## Sheet: S4_adonis
Table S4. Association of 37 traits with Bray-Curtis distance (FDR<0.1). The association of each trait with inter-individual distance in microbial composition (Bray-Curtis distance) was assessed using function adonis from R package vegan. The summary statistics of the adonis analysis are summarized in the table, including degree of freedom (Df), sequential sums of squares (SumOfSqs), mean squares …
class	Trait	Df	SumsOfSqs	MeanSqs	F.Model	R2	Pval	FDR
other	ace	1	0.833477	0.833477	3.35394	0.00645318	0.001	0.00373333
fatty acids	mufa	1	0.693253	0.693253	2.78634	0.00536749	0.001	0.00373333
aminoacids	gln	1	0.635534	0.635534	2.55284	0.00492061	0.001	0.00373333
other	GlycA	1	0.624558	0.624558	2.50945	0.00483563	0.001	0.00373333
aminoacids	leu	1	0.595095	0.595095	2.38975	0.00460751	0.001	0.00373333
fatty acids	la_fa	1	0.59091	0.59091	2.37446	0.00457511	0.001	0.00373333
fatty acids	pufa_fa	1	0.586177	0.586177	2.35468	0.00453847	0.002	0.00589474
fatty acids	sfa	1	0.573575	0.573575	2.30299	0.0044409	0.001	0.00373333
aminoacids	phe	1	0.555856	0.555856	2.23233	0.0043037	0.001	0.00373333
aminoacids	ala	1	0.551708	0.551708	2.21564	0.00427159	0.001	0.00373333
fatty acids	unsat	1	0.550281	0.550281	2.20936	0.00426054	0.002	0.00589474
glycolysis	pyr	1	0.540706	0.540706	2.17135	0.00418641	0.001	0.00373333
fatty acids	dha_fa	1	0.52895	0.52895	2.12353	0.00409539	0.002	0.00589474
fatty acids	mufa_fa	1	0.526211	0.526211	2.11295	0.00407418	0.001	0.00373333
lipids_lipopr	vldl_tg	1	0.518791	0.518791	2.08254	0.00401673	0.001	0.00373333
fatty acids	faw6_fa	1	0.517551	0.517551	2.0782	0.00400713	0.001	0.00373333
fatty acids	totfa	1	0.513994	0.513994	2.06275	0.00397959	0.001	0.00373333
fatty acids	faw3_fa	1	0.50692	0.50692	2.0347	0.00392482	0.001	0.00373333
glycolysis	glol	1	0.503196	0.503196	2.01964	0.00389598	0.003	0.00763636
lipids_lipopr	serum_tg	1	0.496725	0.496725	1.99358	0.00384588	0.003	0.00763636
aminoacids	ile	1	0.488011	0.488011	1.95827	0.00377841	0.003	0.00763636
fatty acids	sfa_fa	1	0.477569	0.477569	1.91639	0.00369757	0.002	0.00589474
glycolysis	glc	1	0.45816	0.45816	1.83794	0.00354729	0.004	0.00973913
fatty acids	dha	1	0.424226	0.424226	1.70156	0.00328456	0.007	0.01568
lipids_lipopr	apoa1	1	0.416257	0.416257	1.66928	0.00322286	0.006	0.014
lipids_lipopr	totpg	1	0.409812	0.409812	1.64324	0.00317296	0.019	0.038
lipids_lipopr	pc	1	0.409632	0.409632	1.64254	0.00317156	0.009	0.0186667
glycolysis	lac	1	0.407622	0.407622	1.63488	0.00315601	0.009	0.0186667
other	crea	1	0.402819	0.402819	1.61538	0.00311882	0.026	0.0485333
aminoacids	val	1	0.387757	0.387757	1.55483	0.0030022	0.022	0.0424828
other	bohbut	1	0.378987	0.378987	1.51965	0.0029343	0.035	0.06125
fatty acids	faw3	1	0.378043	0.378043	1.51571	0.00292699	0.03	0.0541935
other	hba1c	1	0.367062	0.367062	1.47149	0.00284197	0.037	0.0627879
other	alb	1	0.359767	0.359767	1.44185	0.00278549	0.052	0.0824444
lipids_lipopr	hdl_c	1	0.358802	0.358802	1.43836	0.00277801	0.049	0.0807059
lipids_lipopr	ldl_tg	1	0.353724	0.353724	1.41808	0.0027387	0.053	0.0824444
aminoacids	his	1	0.351889	0.351889	1.4107	0.00272449	0.057	0.0862703
						14.1% total variance

## Sheet: S5_Richness_diversity
Table S5. Association with OTUs richness and Shannon’s diversity index. The Spearman correlation was computed between each trait and OTUs richness and Shannon’s diversity index. The table summarizes the Spearman correlation coefficient (Spearman.r), P value, and P value adjusted for multiple tests using the Benjamini and Hochberg method (p.adj). Related to Methods and Supplemental Figure 2.
Richness					Shannon index
Trait	Spearman r	Pvalue	p.adj		Trait	Spearman r	Pvalue	p.adj
gln	0.205	2.41e-06	0.00013737		hba1c	0.17	8.57e-05	0.0048849
hba1c	0.163	0.000162	0.004617		gln	0.159	0.000262	0.007467
ace	0.136	0.0019	0.0361		lac	-0.115	0.0087	0.123975
crea	0.126	0.004	0.057		acace	0.117	0.00733	0.123975
whr	-0.114	0.00836	0.095304		ace	0.109	0.0128	0.14592
his	0.112	0.0105	0.09975		GlycA	-0.106	0.0154	0.1463
gly	-0.105	0.0161	0.11685		mufa	-0.096	0.0281	0.228
phe	-0.105	0.0164	0.11685		gly	-0.094	0.032	0.228
acace	0.098	0.0248	0.157067		serum_tg	-0.083	0.0571	0.232479
dha_fa	0.095	0.0299	0.17043		vldl_tg	-0.085	0.0538	0.232479
mufa	-0.084	0.0562	0.271846		totfa	-0.085	0.054	0.232479
la_fa	0.083	0.0602	0.271846		pyr	-0.089	0.0415	0.232479
faw3_fa	0.082	0.062	0.271846		ala	-0.084	0.0545	0.232479
pufa_fa	0.075	0.0875	0.293382		his	0.091	0.0372	0.232479
mufa_fa	-0.078	0.0772	0.293382		la_fa	0.082	0.0618	0.233344
lac	-0.076	0.082	0.293382		crea	0.081	0.0655	0.233344
GlycA	-0.076	0.0835	0.293382		faw6_fa	0.077	0.0791	0.26505
val	0.074	0.0939	0.29735		mufa_fa	-0.076	0.0837	0.26505
faw6_fa	0.072	0.0994	0.2982		ldl_tg	-0.073	0.0982	0.280725
ldl_tg	-0.066	0.131	0.3078		sfa	-0.073	0.0985	0.280725
totfa	-0.068	0.119	0.3078		pufa_fa	0.068	0.121	0.328429
sfa	-0.066	0.135	0.3078		totpg	-0.064	0.143	0.3705
pyr	-0.069	0.114	0.3078		pc	-0.061	0.163	0.403957
glol	-0.067	0.128	0.3078		phe	-0.058	0.188	0.4465
ala	-0.066	0.132	0.3078		vldl_c	-0.055	0.211	0.449667
totpg	-0.064	0.146	0.320077		totcho	-0.055	0.213	0.449667
Insulin	-0.058	0.18	0.368719		pufa	-0.056	0.206	0.449667
BMI	-0.056	0.201	0.368719		faw6	-0.054	0.222	0.451929
HOMAIR	-0.057	0.189	0.368719		whr	-0.052	0.23	0.452069
serum_tg	-0.055	0.207	0.368719		cit	-0.05	0.253	0.4807
pc	-0.058	0.185	0.368719		dha_fa	0.049	0.266	0.489097
unsat	0.056	0.2	0.368719		apob	-0.047	0.286	0.48925
Fat	-0.05	0.255	0.415286		faw3_fa	0.045	0.309	0.48925
vldl_tg	-0.051	0.25	0.415286		glol	-0.048	0.278	0.48925
totcho	-0.051	0.248	0.415286		leu	-0.045	0.301	0.48925
apoa1	-0.046	0.29	0.459167		val	0.045	0.302	0.48925
hdl_c	-0.036	0.409	0.630081		Fat	-0.039	0.367	0.565378
leu	-0.034	0.439	0.6585		apoa1	-0.038	0.391	0.572923
age	-0.03	0.491	0.682643		faw3	-0.038	0.392	0.572923
vldl_c	-0.03	0.497	0.682643		alb	-0.036	0.415	0.591375
dha	0.03	0.493	0.682643		unsat	0.033	0.447	0.621439
faw6	-0.029	0.503	0.682643		la	-0.03	0.491	0.65086
cit	-0.029	0.516	0.684		tyr	-0.03	0.49	0.65086
sm	0.023	0.604	0.765067		serum_c	-0.029	0.512	0.659933
alb	0.023	0.594	0.765067		hdl_tg	-0.028	0.521	0.659933
ldl_c	0.018	0.678	0.79451		age	0.025	0.569	0.676875
apob	-0.019	0.662	0.79451		BMI	-0.025	0.563	0.676875
pufa	-0.018	0.683	0.79451		dha	-0.025	0.57	0.676875
bohbut	-0.019	0.66	0.79451		Insulin	-0.022	0.61	0.709592
la	-0.013	0.77	0.857192		HOMAIR	-0.02	0.651	0.74214
ile	0.012	0.782	0.857192		ldl_c	-0.018	0.686	0.753058
tyr	-0.013	0.775	0.857192		bohbut	-0.018	0.687	0.753058
serum_c	-0.01	0.816	0.877585		glc	-0.015	0.731	0.78617
faw3	0.008	0.856	0.903556		hdl_c	-0.013	0.768	0.810667
hdl_tg	-0.007	0.877	0.908891		sm	0.009	0.844	0.874691
sfa_fa	-0.004	0.924	0.9405		ile	-0.007	0.875	0.890625
glc	0.001	0.985	0.985		sfa_fa	0.004	0.923	0.923

## Sheet: S6_OTU_associations
Table S6.The significant associations with individual OTUs (FDR<0.1). Multivariate analysis was performed using MaAsLin; age and treatment were included as covariates. The table summarizes the traits, OTUs, association coefficient, total number of samples, number of non-zero subjects, association P value (P value), and Q-value adjusted for the total number of tests for 60 traits and 321 species. …
Class	Trait	Feature	Coefficient	N	N.not.0	P.value	Q.value
ketone	ace	k__Bacteria|p__Tenericutes	0.628488	531	273	1.5067e-07	2.71207e-05
ketone	ace	k__Bacteria|p__Tenericutes|c__RF3|o__ML615J_28|f__unclassified|g__unclassified|s__unclassified|360268	0.191315	531	177	2.43129e-06	0.000218816
ketone	ace	k__Bacteria|p__Firmicutes|c__Clostridia|o__Clostridiales|f__Ruminococcaceae|g__Oscillospira|s__unclassified|581079	-0.352221	531	363	6.89e-08	0.00132788
inflam	GlycA	k__Bacteria|p__Firmicutes|c__Clostridia|o__Clostridiales|f__Lachnospiraceae|g__Coprococcus|s__eutactus	-0.0866777	531	354	1.91e-07	0.00159029
glycolysis	pyr	k__Bacteria|p__Firmicutes|c__Clostridia|o__Clostridiales|f__Lachnospiraceae|g__Coprococcus|s__eutactus	-0.654554	531	354	2.48e-07	0.00159029
ketone	ace	k__Bacteria|p__Firmicutes|c__Clostridia|o__Clostridiales|f__unclassified|g__unclassified|s__unclassified|366752	0.359375	531	361	8.59e-07	0.00413604
ketone	ace	k__Bacteria|p__Tenericutes|c__Mollicutes|o__RF39|f__unclassified|g__unclassified|s__unclassified|569244	0.794656	531	178	0.000116948	0.00701686
ketone	acace	k__Bacteria|p__Firmicutes|c__Clostridia|o__Clostridiales|f__Lachnospiraceae|g__Lachnospira|s__unclassified|309433	0.448298	531	399	4.38e-06	0.00937125
fat	sfa_fa	k__Bacteria|p__Firmicutes|c__Clostridia|o__Clostridiales|f__Lachnospiraceae|g__unclassified|s__unclassified	0.0142231	531	531	3.09e-06	0.00937125
ketone	ace	k__Bacteria|p__Firmicutes|c__Clostridia|o__Clostridiales|f__unclassified|g__unclassified|s__unclassified|199147	-0.249801	531	410	3.99e-06	0.00937125
glycolysis	pyr	k__Bacteria|p__Firmicutes|c__Clostridia|o__Clostridiales|f__unclassified|g__unclassified|s__unclassified|199147	0.119419	531	410	4.11e-06	0.00937125
ketone	ace	k__Bacteria|p__Firmicutes|c__Clostridia|o__Clostridiales|f__unclassified|g__unclassified|s__unclassified|337403	1.62382	531	394	2.79e-06	0.00937125
glycolysis	pyr	k__Bacteria|p__Firmicutes|c__Clostridia|o__Clostridiales|f__Ruminococcaceae|g__unclassified|s__unclassified|180462	0.0778683	531	363	5.38e-06	0.0103592
metab	choline	k__Bacteria|p__Firmicutes|c__Clostridia|o__Clostridiales|f__Clostridiaceae|g__Clostridium|s__unclassified|1105343	-0.0358597	531	513	6.59e-06	0.0112992
ketone	ace	k__Bacteria|p__Firmicutes|c__Clostridia|o__Clostridiales|f__Lachnospiraceae|g__Blautia|s__unclassified|189866	-0.224151	531	429	7.63e-06	0.0112992
fat	la_fa	k__Bacteria|p__Firmicutes|c__Clostridia|o__Clostridiales|f__unclassified|g__unclassified|s__unclassified|366752	0.00124114	531	361	7.38e-06	0.0112992
fat	dha	k__Bacteria|p__Actinobacteria|c__Actinobacteria|o__Bifidobacteriales|f__Bifidobacteriaceae|g__Bifidobacterium|s__longum|559527	-0.0863856	531	468	1.02e-05	0.0115335
ketone	ace	k__Bacteria|p__Firmicutes|c__Clostridia|o__Clostridiales|f__Clostridiaceae|g__SMB53|s__unclassified|712677	0.421988	531	306	8.76e-06	0.0115335
ketone	acace	k__Bacteria|p__Firmicutes|c__Clostridia|o__Clostridiales|f__Lachnospiraceae|g__Lachnospira|s__unclassified|370098	0.463906	531	444	9.12e-06	0.0115335
amino	ala	k__Bacteria|p__Firmicutes|c__Clostridia|o__Clostridiales|f__Ruminococcaceae|g__unclassified|s__unclassified|180462	0.0336268	531	363	9.9e-06	0.0115335
amino	phe	k__Bacteria|p__Firmicutes|c__Clostridia|o__Clostridiales|f__Lachnospiraceae|g__Ruminococcus|s__gnavus	0.307627	531	413	1.22e-05	0.013026
ketone	ace	k__Bacteria|p__Firmicutes|c__Clostridia|o__Clostridiales|f__Lachnospiraceae|g__Coprococcus|s__unclassified|842596	0.180523	531	372	1.32e-05	0.0134123
ketone	ace	k__Bacteria|p__Firmicutes|c__Clostridia|o__Clostridiales|f__Clostridiaceae	1.09804	531	531	1.44e-05	0.0138218
fat	dha_fa	k__Bacteria|p__Actinobacteria|c__Actinobacteria|o__Bifidobacteriales|f__Bifidobacteriaceae|g__Bifidobacterium|s__longum|559527	-0.0111611	531	468	1.52e-05	0.0139312
amino	gln	k__Bacteria|p__Firmicutes|c__Clostridia|o__Clostridiales|f__Ruminococcaceae|g__unclassified|s__unclassified|361398	0.0491113	531	322	1.82e-05	0.0156437
metab	betaine	k__Bacteria|p__Firmicutes|c__Clostridia|o__Clostridiales|f__unclassified|g__unclassified|s__unclassified|352304	-0.00955375	531	383	1.87e-05	0.0156437
ketone	ace	k__Bacteria|p__Firmicutes|c__Clostridia|o__Clostridiales|f__Lachnospiraceae|g__Blautia	-0.829014	531	531	2.2e-05	0.0156598
ketone	acace	k__Bacteria|p__Firmicutes|c__Clostridia|o__Clostridiales|f__Lachnospiraceae|g__Lachnospira|s__unclassified	0.623515	531	524	2.1e-05	0.0156598
metab	betaine	k__Bacteria|p__Firmicutes|c__Clostridia|o__Clostridiales|f__Lachnospiraceae|g__unclassified|s__unclassified	-0.0598304	531	531	2.14e-05	0.0156598
fat	pufa_fa	k__Bacteria|p__Firmicutes|c__Clostridia|o__Clostridiales|f__unclassified|g__unclassified|s__unclassified|366752	0.00115571	531	361	2.13e-05	0.0156598
glycolysis	pyr	k__Bacteria|p__Firmicutes|c__Clostridia|o__Clostridiales|f__unclassified|g__unclassified|s__unclassified|366752	-0.147954	531	361	2.44e-05	0.0167843
glycolysis	pyr	k__Bacteria|p__Firmicutes|c__Clostridia|o__Clostridiales|f__Lachnospiraceae|g__Blautia|s__unclassified|1078587	0.317843	531	531	2.72e-05	0.0180554
ketone	ace	k__Bacteria|p__Firmicutes|c__Clostridia|o__Clostridiales|f__Lachnospiraceae|g__Coprococcus|s__eutactus	1.10725	531	354	3.19e-05	0.0180697
fat	mufa_fa	k__Bacteria|p__Firmicutes|c__Clostridia|o__Clostridiales|f__Lachnospiraceae|g__Ruminococcus|s__torques|583398	0.00126237	531	361	2.94e-05	0.0180697
fat	sfa_fa	k__Bacteria|p__Firmicutes|c__Clostridia|o__Clostridiales|f__Lachnospiraceae|g__unclassified|s__unclassified|708680	0.0113482	531	522	2.93e-05	0.0180697
fat	la_fa	k__Bacteria|p__Firmicutes|c__Clostridia|o__Clostridiales|f__Ruminococcaceae|g__Oscillospira|s__unclassified|581079	-0.00103199	531	363	3.29e-05	0.0180697
fat	faw6_fa	k__Bacteria|p__Firmicutes|c__Clostridia|o__Clostridiales|f__unclassified|g__unclassified|s__unclassified|366752	0.0012766	531	361	3.2e-05	0.0180697
glycolysis	glol	k__Bacteria|p__Firmicutes|c__Clostridia|o__Clostridiales|f__unclassified|g__unclassified|s__unclassified|552380	-0.256824	531	428	3.38e-05	0.0180697
inflam	GlycA	k__Bacteria|p__Firmicutes|c__Clostridia|o__Clostridiales|f__unclassified|g__unclassified|s__unclassified|583958	-0.0111316	531	294	3.01e-05	0.0180697
metab	betaine	k__Bacteria|p__Firmicutes|c__Clostridia|o__Clostridiales|f__Lachnospiraceae	-0.065655	531	531	4.31e-05	0.020738
fat	mufa	k__Bacteria|p__Firmicutes|c__Clostridia|o__Clostridiales|f__Lachnospiraceae|g__Coprococcus|s__eutactus	-0.0175391	531	354	4.14e-05	0.020738
fat	pufa_fa	k__Bacteria|p__Firmicutes|c__Clostridia|o__Clostridiales|f__Lachnospiraceae|g__unclassified|s__unclassified|199245	0.00125915	531	333	4.41e-05	0.020738
fat	faw6_fa	k__Bacteria|p__Firmicutes|c__Clostridia|o__Clostridiales|f__Ruminococcaceae|g__unclassified|s__unclassified|309720	-0.000919981	531	432	4.06e-05	0.020738
amino	gln	k__Bacteria|p__Firmicutes|c__Clostridia|o__Clostridiales|f__Ruminococcaceae|g__unclassified|s__unclassified|564941	0.113798	531	402	4.21e-05	0.020738
ketone	ace	k__Bacteria|p__Firmicutes|c__Clostridia|o__Clostridiales|f__Clostridiaceae|g__SMB53|s__unclassified|535955	0.330262	531	397	4.56e-05	0.0209063
fat	dha	k__Bacteria|p__Firmicutes|c__Clostridia|o__Clostridiales|f__Lachnospiraceae|g__Anaerostipes|s__unclassified	-0.0769706	531	502	4.73e-05	0.0211962
inflam	GlycA	k__Bacteria|p__Firmicutes|c__Clostridia|o__Clostridiales|f__unclassified|g__unclassified|s__unclassified|337403	-0.0885713	531	394	4.93e-05	0.0215844
amino	ala	k__Bacteria|p__Firmicutes|c__Clostridia|o__Clostridiales|f__Ruminococcaceae|g__unclassified|s__unclassified|366352	-0.181807	531	437	5.16e-05	0.0220872
ketone	ace	k__Bacteria|p__Firmicutes|c__Clostridia|o__Clostridiales|f__Ruminococcaceae|g__Oscillospira|s__unclassified|314582	0.432448	531	412	5.33e-05	0.022323
ketone	ace	k__Bacteria|p__Firmicutes|c__Clostridia|o__Clostridiales|f__Clostridiaceae|g__SMB53|s__unclassified	0.633978	531	504	5.47e-05	0.022397
fat	la_fa	k__Bacteria|p__Firmicutes|c__Clostridia|o__Clostridiales|f__unclassified|g__unclassified|s__unclassified|583958	0.000647019	531	294	5.74e-05	0.0230322
ketone	ace	k__Bacteria|p__Firmicutes|c__Clostridia|o__Clostridiales|f__Lachnospiraceae|g__Blautia|s__unclassified	-0.782483	531	531	6.12e-05	0.0240636
ketone	ace	k__Bacteria|p__Bacteroidetes|c__Bacteroidia|o__Bacteroidales|f__Barnesiellaceae|g__unclassified|s__unclassified|315846	1.03161	531	410	7.42e-05	0.0252081
ketone	ace	k__Bacteria|p__Firmicutes|c__Clostridia|o__Clostridiales|f__Clostridiaceae|g__unclassified|s__unclassified|843459	0.754836	531	428	7.53e-05	0.0252081
ketone	ace	k__Bacteria|p__Firmicutes|c__Clostridia|o__Clostridiales|f__Lachnospiraceae|g__Blautia|s__unclassified|1078587	-0.627847	531	531	7.38e-05	0.0252081
inflam	GlycA	k__Bacteria|p__Firmicutes|c__Clostridia|o__Clostridiales|f__Lachnospiraceae|g__Coprococcus	-0.0532616	531	530	6.75e-05	0.0252081
amino	gln	k__Bacteria|p__Firmicutes|c__Clostridia|o__Clostridiales|f__Lachnospiraceae|g__unclassified|s__unclassified|509709	-0.0354347	531	413	6.76e-05	0.0252081
fat	la_fa	k__Bacteria|p__Firmicutes|c__Clostridia|o__Clostridiales|f__Ruminococcaceae|g__unclassified|s__unclassified|309720	-0.000802516	531	432	7.46e-05	0.0252081
fat	mufa_fa	k__Bacteria|p__Firmicutes|c__Clostridia|o__Clostridiales|f__Ruminococcaceae|g__unclassified|s__unclassified|309720	0.000901183	531	432	6.99e-05	0.0252081
glycolysis	lac	k__Bacteria|p__Firmicutes|c__Clostridia|o__Clostridiales|f__Ruminococcaceae|g__unclassified|s__unclassified|366352	-0.0301019	531	437	6.84e-05	0.0252081
fat	mufa	k__Bacteria|p__Firmicutes|c__Clostridia|o__Clostridiales|f__unclassified|g__unclassified|s__unclassified|337403	-0.0220986	531	394	7.59e-05	0.0252081
metab	betaine	k__Bacteria|p__Firmicutes|c__Clostridia|o__Clostridiales|f__Lachnospiraceae|g__unclassified|s__unclassified|192625	-0.00751559	531	383	7.78e-05	0.0253131
fat	dha	k__Bacteria|p__Firmicutes|c__Clostridia|o__Clostridiales|f__Lachnospiraceae|g__unclassified|s__unclassified|509709	0.0397429	531	413	7.89e-05	0.0253131
fat	la_fa	k__Bacteria|p__Firmicutes|c__Clostridia|o__Clostridiales|f__Lachnospiraceae|g__Ruminococcus|s__torques|583398	-0.00106541	531	361	8.1e-05	0.0255852
glycolysis	lac	k__Bacteria|p__Firmicutes|c__Clostridia|o__Clostridiales|f__unclassified|g__unclassified|s__unclassified|583958	-0.00598838	531	294	8.28e-05	0.0257156
amino	ala	k__Bacteria|p__Firmicutes|c__Clostridia|o__Clostridiales|f__unclassified|g__unclassified|s__unclassified|199147	0.0454101	531	410	8.45e-05	0.0258459
glycolysis	pyr	k__Bacteria|p__Firmicutes|c__Clostridia|o__Clostridiales|f__Lachnospiraceae|g__Blautia|s__unclassified|189866	0.0942945	531	429	8.68e-05	0.0261292
ketone	ace	k__Bacteria|p__Firmicutes|c__Clostridia|o__Clostridiales|f__Clostridiaceae|g__unclassified|s__unclassified|551822	0.331161	531	422	9.71e-05	0.0287745
ketone	acace	k__Bacteria|p__Firmicutes|c__Clostridia|o__Clostridiales|f__Lachnospiraceae|g__Ruminococcus|s__gnavus	-0.126945	531	413	0.000106004	0.0304722
amino	gln	k__Bacteria|p__Firmicutes|c__Clostridia|o__Clostridiales|f__Lachnospiraceae|g__unclassified|s__unclassified|574689	-0.0416859	531	449	0.000104544	0.0304722
fat	pufa_fa	k__Bacteria|p__Firmicutes|c__Clostridia|o__Clostridiales|f__Lachnospiraceae|g__Blautia|s__unclassified	-0.00279481	531	531	0.00011644	0.0327968
inflam	GlycA	k__Bacteria|p__Firmicutes|c__Clostridia|o__Clostridiales|f__Ruminococcaceae|g__Oscillospira|s__unclassified|581079	0.0158857	531	363	0.000119463	0.0327968
ketone	ace	k__Bacteria|p__Firmicutes|c__Clostridia|o__Clostridiales|f__Ruminococcaceae|g__Ruminococcus|s__unclassified	1.01554	531	531	0.000120902	0.0327968
fat	pufa_fa	k__Bacteria|p__Firmicutes|c__Clostridia|o__Clostridiales|f__Ruminococcaceae|g__unclassified|s__unclassified|309720	-0.000765395	531	432	0.000118463	0.0327968
trait	hba1c	k__Bacteria|p__Firmicutes|c__Clostridia|o__Clostridiales|f__Ruminococcaceae|g__unclassified|s__unclassified|844006	0.0066533	531	386	0.000122865	0.0328663
glycolysis	pyr	k__Bacteria|p__Firmicutes|c__Clostridia|o__Clostridiales|f__Lachnospiraceae|g__Ruminococcus|s__gnavus	0.0948013	531	413	0.000125613	0.0329293
inflam	GlycA	k__Bacteria|p__Firmicutes|c__Clostridia|o__Clostridiales|f__Ruminococcaceae|g__unclassified|s__unclassified|187504	-0.0194287	531	437	0.00012652	0.0329293
ketone	ace	k__Bacteria|p__Firmicutes|c__Clostridia|o__Clostridiales|f__Christensenellaceae|g__unclassified|s__unclassified	0.367865	531	458	0.000130308	0.0330321
ketone	ace	k__Bacteria|p__Firmicutes|c__Clostridia|o__Clostridiales|f__unclassified|g__unclassified|s__unclassified|194924	-0.138366	531	376	0.000130345	0.0330321
glycolysis	glol	k__Bacteria|p__Firmicutes|c__Clostridia|o__Clostridiales|f__unclassified|g__unclassified|s__unclassified|337403	-0.582377	531	394	0.000138974	0.0338814
glycolysis	glol	k__Bacteria|p__Firmicutes|c__Clostridia|o__Clostridiales|f__unclassified|g__unclassified|s__unclassified|366752	-0.122913	531	361	0.00013787	0.0338814
fat	mufa_fa	k__Bacteria|p__Firmicutes|c__Clostridia|o__Clostridiales|f__unclassified|g__unclassified|s__unclassified|583958	-0.000686891	531	294	0.000136179	0.0338814
inflam	GlycA	k__Bacteria|p__Firmicutes|c__Clostridia|o__Clostridiales|f__Lachnospiraceae|g__Ruminococcus	0.023496	531	478	0.000143223	0.0344809
amino	leu	k__Bacteria|p__Firmicutes|c__Clostridia|o__Clostridiales|f__Lachnospiraceae|g__Blautia|s__unclassified|189866	0.147759	531	429	0.000150813	0.03586
amino	gln	k__Bacteria|p__Firmicutes|c__Clostridia|o__Clostridiales|f__unclassified|g__unclassified|s__unclassified	0.281603	531	531	0.000154339	0.0362509
fat	faw6_fa	k__Bacteria|p__Firmicutes|c__Clostridia|o__Clostridiales|f__Lachnospiraceae|g__Ruminococcus|s__torques|583398	-0.00113169	531	361	0.000157255	0.0364908
glycolysis	glc	k__Bacteria|p__Actinobacteria|c__Coriobacteriia|o__Coriobacteriales|f__Coriobacteriaceae	-0.0114138	531	505	0.00017882	0.0368141
fat	dha	k__Bacteria|p__Bacteroidetes|c__Bacteroidia|o__Bacteroidales	0.55814	531	531	0.000167553	0.0368141
fat	dha	k__Bacteria|p__Bacteroidetes|c__Bacteroidia|o__Bacteroidales|f__Bacteroidaceae|g__Bacteroides|s__unclassified	0.532544	531	531	0.000179674	0.0368141
ketone	ace	k__Bacteria|p__Bacteroidetes|c__Bacteroidia|o__Bacteroidales|f__Barnesiellaceae|g__unclassified|s__unclassified	1.00188	531	439	0.000168562	0.0368141
amino	ala	k__Bacteria|p__Firmicutes|c__Clostridia|o__Clostridiales|f__Lachnospiraceae|g__Blautia|s__unclassified|1078587	0.12706	531	531	0.000163865	0.0368141
amino	ile	k__Bacteria|p__Firmicutes|c__Clostridia|o__Clostridiales|f__Lachnospiraceae|g__Blautia|s__unclassified|189866	0.172577	531	429	0.000174919	0.0368141
amino	ala	k__Bacteria|p__Firmicutes|c__Clostridia|o__Clostridiales|f__Lachnospiraceae|g__Coprococcus|s__eutactus	-0.21255	531	354	0.000177902	0.0368141
glycolysis	glol	k__Bacteria|p__Firmicutes|c__Clostridia|o__Clostridiales|f__Lachnospiraceae|g__Ruminococcus|s__torques|583398	0.118371	531	361	0.000164684	0.0368141
ketone	ace	k__Bacteria|p__Firmicutes|c__Clostridia|o__Clostridiales|f__Peptostreptococcaceae|g__unclassified|s__unclassified|628226	0.798499	531	472	0.000161616	0.0368141
amino	leu	k__Bacteria|p__Firmicutes|c__Clostridia|o__Clostridiales|f__unclassified|g__unclassified|s__unclassified|199147	0.158231	531	410	0.000177019	0.0368141
fat	mufa_fa	k__Bacteria|p__Firmicutes|c__Clostridia|o__Clostridiales|f__unclassified|g__unclassified|s__unclassified|366752	-0.00116558	531	361	0.000175267	0.0368141
fat	dha_fa	k__Bacteria|p__Actinobacteria|c__Actinobacteria|o__Bifidobacteriales|f__Bifidobacteriaceae|g__Bifidobacterium	-0.0287394	531	513	0.000184703	0.037043
fat	sfa_fa	k__Bacteria|p__Firmicutes|c__Clostridia|o__Clostridiales|f__Lachnospiraceae	0.0130311	531	531	0.000186008	0.037043
glycolysis	pyr	k__Bacteria|p__Firmicutes|c__Clostridia|o__Clostridiales|f__unclassified|g__unclassified|s__unclassified|337403	-0.622122	531	394	0.000186561	0.037043
amino	ala	k__Bacteria|p__Firmicutes|c__Clostridia|o__Clostridiales|f__Lachnospiraceae|g__Blautia|s__unclassified|189866	0.0398509	531	429	0.000191068	0.0375507
fat	sfa_fa	k__Bacteria|p__Firmicutes|c__Clostridia|o__Clostridiales|f__Ruminococcaceae|g__unclassified|s__unclassified|365222	0.00123158	531	408	0.000218477	0.0417128
fat	mufa_fa	k__Bacteria|p__Firmicutes|c__Clostridia|o__Clostridiales|f__unclassified|g__unclassified|s__unclassified|337403	-0.00544422	531	394	0.000218743	0.0417128
trait	hba1c	k__Bacteria|p__Firmicutes|c__Clostridia|o__Clostridiales|f__unclassified|g__unclassified|s__unclassified|373928	0.00644859	531	345	0.000218471	0.0417128
fat	mufa_fa	k__Bacteria|p__Firmicutes|c__Clostridia|o__Clostridiales|f__unclassified|g__unclassified|s__unclassified	-0.00576912	531	531	0.000225282	0.0425385
fat	dha	k__Bacteria|p__Actinobacteria	-0.217214	531	528	0.000232938	0.0435571
fat	pufa_fa	k__Bacteria|p__Firmicutes|c__Clostridia|o__Clostridiales|f__Lachnospiraceae|g__Ruminococcus|s__torques|583398	-0.000975894	531	361	0.000236652	0.043826
fat	mufa_fa	k__Bacteria|p__Firmicutes|c__Clostridia|o__Clostridiales|f__Lachnospiraceae|g__unclassified|s__unclassified|199245	-0.00129035	531	333	0.000247085	0.0450972
fat	faw6_fa	k__Bacteria|p__Firmicutes|c__Clostridia|o__Clostridiales|f__unclassified|g__unclassified|s__unclassified|583958	0.000653218	531	294	0.000248198	0.0450972
fat	dha_fa	k__Bacteria|p__Bacteroidetes|c__Bacteroidia|o__Bacteroidales|f__Bacteroidaceae|g__Bacteroides|s__unclassified|3472078	0.00856771	531	428	0.00025848	0.0464672
inflam	GlycA	k__Bacteria|p__Firmicutes|c__Clostridia|o__Clostridiales|f__Ruminococcaceae|g__unclassified|s__unclassified|819181	-0.0333569	531	394	0.000260564	0.0464672
amino	ile	k__Bacteria|p__Firmicutes|c__Clostridia|o__Clostridiales|f__unclassified|g__unclassified|s__unclassified|199147	0.18141	531	410	0.000268436	0.0474318
fat	dha_fa	k__Bacteria|p__Actinobacteria|c__Actinobacteria|o__Bifidobacteriales|f__Bifidobacteriaceae|g__Bifidobacterium|s__adolescentis	-0.0277887	531	470	0.000280864	0.0476632
fat	dha_fa	k__Bacteria|p__Actinobacteria|c__Actinobacteria|o__Bifidobacteriales|f__Bifidobacteriaceae|g__Bifidobacterium|s__adolescentis|370225	-0.0274751	531	451	0.00032578	0.0476632
fat	faw3	k__Bacteria|p__Actinobacteria|c__Actinobacteria|o__Bifidobacteriales|f__Bifidobacteriaceae|g__Bifidobacterium|s__longum|559527	-0.026927	531	468	0.000309618	0.0476632
fat	faw3	k__Bacteria|p__Bacteroidetes|c__Bacteroidia|o__Bacteroidales	0.203727	531	531	0.000304868	0.0476632
fat	dha_fa	k__Bacteria|p__Firmicutes|c__Clostridia|o__Clostridiales|f__Lachnospiraceae|g__Anaerostipes|s__unclassified	-0.0090474	531	502	0.00029061	0.0476632
glycolysis	pyr	k__Bacteria|p__Firmicutes|c__Clostridia|o__Clostridiales|f__Lachnospiraceae|g__Blautia|s__unclassified	0.336964	531	531	0.000317368	0.0476632
glycolysis	glol	k__Bacteria|p__Firmicutes|c__Clostridia|o__Clostridiales|f__Lachnospiraceae|g__Blautia|s__unclassified|189866	0.0797276	531	429	0.000306705	0.0476632
fat	sfa_fa	k__Bacteria|p__Firmicutes|c__Clostridia|o__Clostridiales|f__Lachnospiraceae|g__Dorea|s__unclassified	0.0017356	531	478	0.000290025	0.0476632
fat	faw6_fa	k__Bacteria|p__Firmicutes|c__Clostridia|o__Clostridiales|f__Lachnospiraceae|g__unclassified|s__unclassified|199245	0.00125943	531	333	0.000301089	0.0476632
amino	gln	k__Bacteria|p__Firmicutes|c__Clostridia|o__Clostridiales|f__Lachnospiraceae|g__unclassified|s__unclassified|211935	0.0435273	531	419	0.000320876	0.0476632
metab	carnitine	k__Bacteria|p__Firmicutes|c__Clostridia|o__Clostridiales|f__Lachnospiraceae|g__unclassified|s__unclassified|338992	-0.0171199	531	374	0.000302266	0.0476632
fat	faw3	k__Bacteria|p__Firmicutes|c__Clostridia|o__Clostridiales|f__Lachnospiraceae|g__unclassified|s__unclassified|509709	0.0137702	531	413	0.000326768	0.0476632
fat	la_fa	k__Bacteria|p__Firmicutes|c__Clostridia|o__Clostridiales|f__Lachnospiraceae|g__unclassified|s__unclassified|514996	-0.00163924	531	480	0.000317974	0.0476632
ketone	ace	k__Bacteria|p__Firmicutes|c__Clostridia|o__Clostridiales|f__Ruminococcaceae|g__unclassified|s__unclassified|1062061	0.892188	531	497	0.000329138	0.0476632
fat	sfa_fa	k__Bacteria|p__Firmicutes|c__Clostridia|o__Clostridiales|f__Ruminococcaceae|g__unclassified|s__unclassified|187582	0.00150976	531	396	0.00029429	0.0476632
fat	unsat	k__Bacteria|p__Firmicutes|c__Clostridia|o__Clostridiales|f__Ruminococcaceae|g__unclassified|s__unclassified|187582	-0.0298874	531	396	0.000328103	0.0476632
ketone	ace	k__Bacteria|p__Firmicutes|c__Clostridia|o__Clostridiales|f__Ruminococcaceae|g__unclassified|s__unclassified|366352	0.768171	531	437	0.000281089	0.0476632
inflam	GlycA	k__Bacteria|p__Firmicutes|c__Clostridia|o__Clostridiales|f__unclassified|g__unclassified|s__unclassified	-0.0834373	531	531	0.000324373	0.0476632
fat	faw6_fa	k__Bacteria|p__Firmicutes|c__Clostridia|o__Clostridiales|f__unclassified|g__unclassified|s__unclassified|199147	-0.000825248	531	410	0.000291923	0.0476632
glycolysis	lac	k__Bacteria|p__Firmicutes|c__Clostridia|o__Clostridiales|f__unclassified|g__unclassified|s__unclassified|199147	0.0069903	531	410	0.000328624	0.0476632
trait	hba1c	k__Bacteria|p__Firmicutes|c__Clostridia|o__Clostridiales|f__unclassified|g__unclassified|s__unclassified|337403	0.0470752	531	394	0.000301096	0.0476632
ketone	acace	k__Bacteria|p__Firmicutes|c__Clostridia|o__Clostridiales|f__unclassified|g__unclassified|s__unclassified|366752	0.168533	531	361	0.000294311	0.0476632
amino	gln	k__Bacteria|p__Firmicutes|c__Clostridia|o__Clostridiales|f__unclassified|g__unclassified|s__unclassified|366752	0.0533292	531	361	0.00031245	0.0476632
fat	la_fa	k__Bacteria|p__Firmicutes|c__Clostridia|o__Clostridiales|f__unclassified|g__unclassified|s__unclassified|565357	0.00145616	531	405	0.000292101	0.0476632
fat	la_fa	k__Bacteria|p__Firmicutes|c__Clostridia|o__Clostridiales|f__Lachnospiraceae|g__Coprococcus|s__unclassified|842596	0.000562639	531	372	0.00034733	0.0494192
amino	leu	k__Bacteria|p__Firmicutes|c__Clostridia|o__Clostridiales|f__Lachnospiraceae|g__Ruminococcus|s__torques|583398	0.198462	531	361	0.000351473	0.0494192
glycolysis	glol	k__Bacteria|p__Firmicutes|c__Clostridia|o__Clostridiales|f__Ruminococcaceae|g__Oscillospira|s__unclassified|581079	0.10342	531	363	0.000349501	0.0494192
fat	mufa	k__Bacteria|p__Firmicutes|c__Clostridia|o__Clostridiales|f__unclassified|g__unclassified|s__unclassified|1110312	-0.0116034	531	366	0.000351528	0.0494192
ketone	ace	k__Bacteria|p__Firmicutes|c__Clostridia|o__Clostridiales|f__Clostridiaceae|g__unclassified|s__unclassified	0.845487	531	523	0.000366338	0.0507603
fat	pufa_fa	k__Bacteria|p__Firmicutes|c__Clostridia|o__Clostridiales|f__Lachnospiraceae|g__Blautia	-0.00259129	531	531	0.000365242	0.0507603
glycolysis	pyr	k__Bacteria|p__Firmicutes|c__Clostridia|o__Clostridiales|f__Lachnospiraceae|g__unclassified|s__unclassified|509709	0.0751806	531	413	0.000379682	0.0522334
inflam	GlycA	k__Bacteria|p__Firmicutes|c__Clostridia|o__Clostridiales|f__Lachnospiraceae|g__Lachnospira|s__unclassified|370098	-0.0368458	531	444	0.000390634	0.0529832
metab	betaine	k__Bacteria|p__Firmicutes|c__Clostridia|o__Clostridiales|f__Ruminococcaceae|g__unclassified|s__unclassified|367213	-0.0246239	531	462	0.000388524	0.0529832
fat	dha_fa	k__Bacteria|p__Actinobacteria	-0.0275274	531	528	0.00040319	0.0534937
fat	pufa_fa	k__Bacteria|p__Firmicutes|c__Clostridia|o__Clostridiales|f__Lachnospiraceae|g__Roseburia|s__unclassified|365634	0.00151648	531	481	0.000403935	0.0534937
fat	faw6_fa	k__Bacteria|p__Firmicutes|c__Clostridia|o__Clostridiales|f__Lachnospiraceae|g__Ruminococcus|s__gnavus	-0.000766529	531	413	0.000401953	0.0534937
metab	betaine	k__Bacteria|p__Firmicutes|c__Clostridia|o__Clostridiales|f__Lachnospiraceae|g__unclassified|s__unclassified|368261	-0.0321052	531	495	0.000405508	0.0534937
lipo	vldl_tg	k__Bacteria|p__Firmicutes|c__Clostridia|o__Clostridiales|f__Lachnospiraceae|g__unclassified|s__unclassified|198117	0.00616958	531	386	0.000416252	0.0545376
amino	gln	k__Bacteria|p__Firmicutes|c__Clostridia|o__Clostridiales|f__Ruminococcaceae|g__Ruminococcus|s__unclassified	0.187847	531	531	0.000424186	0.0552015
fat	dha	k__Bacteria|p__Actinobacteria|c__Actinobacteria|o__Bifidobacteriales|f__Bifidobacteriaceae|g__Bifidobacterium	-0.205564	531	513	0.000429434	0.0555093
fat	mufa	k__Bacteria|p__Firmicutes|c__Clostridia|o__Clostridiales|f__Lachnospiraceae|g__Ruminococcus|s__torques|583398	0.00404006	531	361	0.000440159	0.0562563
amino	his	k__Bacteria|p__Firmicutes|c__Clostridia|o__Clostridiales|f__Lachnospiraceae|g__unclassified|s__unclassified|176604	0.287648	531	404	0.000441054	0.0562563
inflam	GlycA	k__Bacteria|p__Firmicutes|c__Clostridia|o__Clostridiales|f__unclassified|g__unclassified|s__unclassified|366752	-0.0161587	531	361	0.000459436	0.0582154
amino	ala	k__Bacteria|p__Firmicutes|c__Clostridia|o__Clostridiales|f__unclassified|g__unclassified|s__unclassified|366752	-0.0546124	531	361	0.000470837	0.05927
glycolysis	pyr	k__Bacteria|p__Actinobacteria|c__Coriobacteriia|o__Coriobacteriales|f__Coriobacteriaceae|g__unclassified|s__unclassified|305141	-0.170047	531	329	0.000477805	0.0597567
glycolysis	glc	k__Bacteria|p__Actinobacteria|c__Coriobacteriia|o__Coriobacteriales|f__Coriobacteriaceae|g__unclassified|s__unclassified	-0.0107475	531	455	0.00048515	0.0598973
fat	pufa_fa	k__Bacteria|p__Firmicutes|c__Clostridia|o__Clostridiales|f__unclassified|g__unclassified|s__unclassified|199147	-0.000704905	531	410	0.000483056	0.0598973
fat	la_fa	k__Bacteria|p__Firmicutes|c__Clostridia|o__Clostridiales|f__Lachnospiraceae|g__Roseburia|s__unclassified|365634	0.00152321	531	481	0.000491433	0.0602866
metab	betaine	k__Bacteria|p__Firmicutes|c__Clostridia|o__Clostridiales|f__Lachnospiraceae|g__unclassified|s__unclassified|3265161	-0.00911254	531	370	0.000498981	0.0604426
fat	pufa_fa	k__Bacteria|p__Firmicutes|c__Clostridia|o__Clostridiales|f__Lachnospiraceae|g__unclassified|s__unclassified|332778	0.00218459	531	489	0.000498207	0.0604426
fat	dha	k__Bacteria|p__Bacteroidetes|c__Bacteroidia|o__Bacteroidales|f__Bacteroidaceae|g__Bacteroides	0.57621	531	531	0.000508254	0.0609292
fat	pufa_fa	k__Bacteria|p__Firmicutes|c__Clostridia|o__Clostridiales|f__Lachnospiraceae|g__Ruminococcus|s__gnavus	-0.00066733	531	413	0.000509325	0.0609292
amino	phe	k__Bacteria|p__Firmicutes|c__Clostridia|o__Clostridiales|f__Lachnospiraceae|g__unclassified|s__unclassified|352733	-0.213336	531	358	0.000525509	0.0621429
fluid	crea	k__Bacteria|p__Firmicutes|c__Clostridia|o__Clostridiales|f__Ruminococcaceae|g__unclassified|s__unclassified|165935	0.346708	531	373	0.000525924	0.0621429
fat	mufa_fa	k__Bacteria|p__Firmicutes|c__Clostridia|o__Clostridiales|f__Lachnospiraceae|g__Coprococcus|s__eutactus	-0.00391352	531	354	0.000533019	0.0625972
ketone	ace	k__Bacteria|p__Firmicutes|c__Clostridia|o__Clostridiales|f__Ruminococcaceae|g__unclassified|s__unclassified|564941	0.478376	531	402	0.000536505	0.0626248
trait	Insulin	k__Bacteria|p__Bacteroidetes|c__Bacteroidia|o__Bacteroidales|f__Bacteroidaceae|g__Bacteroides|s__unclassified|194670	-0.00447694	531	333	0.000546336	0.0628583
glycolysis	pyr	k__Bacteria|p__Firmicutes|c__Clostridia|o__Clostridiales|f__Lachnospiraceae|g__Blautia	0.324307	531	531	0.000542806	0.0628583
fat	mufa_fa	k__Bacteria|p__Firmicutes|c__Clostridia|o__Clostridiales|f__Ruminococcaceae|g__Oscillospira|s__unclassified|581079	0.000963201	531	363	0.000548297	0.0628583
fat	mufa	k__Bacteria|p__Firmicutes|c__Clostridia|o__Clostridiales|f__unclassified|g__unclassified|s__unclassified|366752	-0.00407204	531	361	0.000559817	0.0637993
amino	gln	k__Bacteria|p__Firmicutes|c__Clostridia|o__Clostridiales|f__Lachnospiraceae|g__Blautia|s__unclassified|358798	0.0408166	531	419	0.000565365	0.0640525
inflam	GlycA	k__Bacteria|p__Firmicutes|c__Clostridia|o__Clostridiales|f__Ruminococcaceae|g__unclassified|s__unclassified|361811	-0.0579231	531	496	0.000577151	0.0650054
trait	HOMAIR	k__Bacteria|p__Bacteroidetes|c__Bacteroidia|o__Bacteroidales|f__Bacteroidaceae|g__Bacteroides|s__unclassified|194670	-0.00419106	531	333	0.000583022	0.0652849
fat	pufa_fa	k__Bacteria|p__Firmicutes|c__Clostridia|o__Clostridiales|f__Lachnospiraceae|g__Blautia|s__unclassified|1078587	-0.00202405	531	531	0.000592169	0.0655469
fat	totfa	k__Bacteria|p__Firmicutes|c__Clostridia|o__Clostridiales|f__Lachnospiraceae|g__Coprococcus|s__eutactus	-0.00553142	531	354	0.000590855	0.0655469
inflam	GlycA	k__Bacteria|p__Firmicutes|c__Clostridia|o__Clostridiales|f__Clostridiaceae|g__Clostridium|s__unclassified	-0.030875	531	530	0.000631938	0.0669756
fat	sfa_fa	k__Bacteria|p__Firmicutes|c__Clostridia|o__Clostridiales|f__Lachnospiraceae|g__Blautia|s__unclassified|368950	0.00351456	531	518	0.000627933	0.0669756
fat	unsat	k__Bacteria|p__Firmicutes|c__Clostridia|o__Clostridiales|f__Lachnospiraceae|g__Blautia|s__unclassified|368950	-0.0701996	531	518	0.000618356	0.0669756
amino	phe	k__Bacteria|p__Firmicutes|c__Clostridia|o__Clostridiales|f__Lachnospiraceae|g__Ruminococcus	0.459307	531	478	0.000632895	0.0669756
amino	ala	k__Bacteria|p__Firmicutes|c__Clostridia|o__Clostridiales|f__Lachnospiraceae|g__Ruminococcus|s__gnavus	0.0376465	531	413	0.00062008	0.0669756
ketone	acace	k__Bacteria|p__Firmicutes|c__Clostridia|o__Clostridiales|f__Ruminococcaceae|g__unclassified|s__unclassified|366352	0.459099	531	437	0.000625015	0.0669756
amino	ala	k__Bacteria|p__Firmicutes|c__Clostridia|o__Clostridiales|f__unclassified|g__unclassified|s__unclassified|337403	-0.253582	531	394	0.000616433	0.0669756
fat	pufa_fa	k__Bacteria|p__Firmicutes|c__Clostridia|o__Clostridiales|f__unclassified|g__unclassified|s__unclassified|345354	0.000639302	531	355	0.000627143	0.0669756
fat	dha	k__Bacteria|p__Firmicutes|c__Clostridia|o__Clostridiales|f__Ruminococcaceae|g__unclassified|s__unclassified|561607	-0.0452271	531	325	0.000648306	0.0682316
metab	betaine	k__Bacteria|p__Firmicutes|c__Clostridia|o__Clostridiales|f__Lachnospiraceae|g__unclassified|s__unclassified|198783	-0.0149656	531	350	0.000668934	0.0696414
fat	faw6_fa	k__Bacteria|p__Firmicutes|c__Clostridia|o__Clostridiales|f__unclassified|g__unclassified|s__unclassified|337403	0.00496422	531	394	0.000667841	0.0696414
amino	ala	k__Bacteria|p__Firmicutes|c__Clostridia|o__Clostridiales|f__Lachnospiraceae|g__Ruminococcus	0.0712143	531	478	0.000676099	0.0699493
amino	gln	k__Bacteria|p__Firmicutes|c__Clostridia|o__Clostridiales|f__Ruminococcaceae|g__unclassified|s__unclassified|193778	0.052036	531	433	0.000679155	0.0699493
fat	faw3	k__Bacteria|p__Bacteroidetes|c__Bacteroidia|o__Bacteroidales|f__Bacteroidaceae|g__Bacteroides|s__unclassified	0.183702	531	531	0.000687343	0.0704161
lipo	serum_tg	k__Bacteria|p__Firmicutes|c__Clostridia|o__Clostridiales|f__Lachnospiraceae|g__Coprococcus|s__eutactus	-0.0277455	531	354	0.000694793	0.070596
inflam	GlycA	k__Bacteria|p__Firmicutes|c__Clostridia|o__Clostridiales|f__Ruminococcaceae|g__unclassified|s__unclassified|165935	-0.0179941	531	373	0.00069643	0.070596
fat	pufa_fa	k__Bacteria|p__Firmicutes|c__Clostridia|o__Clostridiales|f__Lachnospiraceae|g__Blautia|s__unclassified|368950	-0.00133243	531	518	0.000710433	0.0713439
amino	gln	k__Bacteria|p__Firmicutes|c__Clostridia|o__Clostridiales|f__Lachnospiraceae|g__unclassified|s__unclassified|364092	0.0457455	531	430	0.000711217	0.0713439
fat	faw6_fa	k__Bacteria|p__Firmicutes|c__Clostridia|o__Clostridiales|f__Ruminococcaceae|g__Oscillospira|s__unclassified|581079	-0.000933178	531	363	0.000718036	0.0716548
ketone	ace	k__Bacteria|p__Bacteroidetes|c__Bacteroidia|o__Bacteroidales|f__Bacteroidaceae|g__Bacteroides|s__unclassified|175485	-0.425408	531	481	0.00073146	0.0718771
fat	unsat	k__Bacteria|p__Firmicutes|c__Clostridia|o__Clostridiales|f__Lachnospiraceae|g__unclassified|s__unclassified|199245	0.0544138	531	333	0.000727288	0.0718771
lipo	serum_tg	k__Bacteria|p__Firmicutes|c__Clostridia|o__Clostridiales|f__unclassified|g__unclassified|s__unclassified|337403	-0.0360548	531	394	0.000729442	0.0718771
glycolysis	glol	k__Bacteria|p__Firmicutes|c__Clostridia|o__Clostridiales|f__unclassified|g__unclassified|s__unclassified	-0.54828	531	531	0.000743161	0.0726563
fat	faw6_fa	k__Bacteria|p__Firmicutes|c__Clostridia|o__Clostridiales|f__Lachnospiraceae|g__Blautia|s__unclassified	-0.00275839	531	531	0.000766044	0.07377
fat	mufa_fa	k__Bacteria|p__Firmicutes|c__Clostridia|o__Clostridiales|f__Lachnospiraceae|g__unclassified|s__unclassified|369182	-0.000620919	531	372	0.00076247	0.07377
amino	gln	k__Bacteria|p__Firmicutes|c__Clostridia|o__Clostridiales|f__Ruminococcaceae|g__Oscillospira|s__unclassified|581079	-0.0446725	531	363	0.000761806	0.07377
ketone	ace	k__Bacteria|p__Bacteroidetes|c__Bacteroidia|o__Bacteroidales|f__Bacteroidaceae|g__Bacteroides|s__unclassified|577170	-0.357911	531	472	0.000786335	0.074348
glycolysis	pyr	k__Bacteria|p__Firmicutes|c__Clostridia|o__Clostridiales|f__Clostridiaceae	-0.408366	531	531	0.000782648	0.074348
fat	dha	k__Bacteria|p__Firmicutes|c__Clostridia|o__Clostridiales|f__Lachnospiraceae|g__Anaerostipes|s__unclassified|585480	-0.0592908	531	445	0.000787486	0.074348
amino	leu	k__Bacteria|p__Firmicutes|c__Clostridia|o__Clostridiales|f__unclassified|g__unclassified|s__unclassified|337403	-0.908638	531	394	0.000778494	0.074348
fat	pufa_fa	k__Bacteria|p__Firmicutes|c__Clostridia|o__Clostridiales|f__unclassified|g__unclassified|s__unclassified|337403	0.00433942	531	394	0.000791579	0.0743698
glycolysis	glc	k__Bacteria|p__Bacteroidetes|c__Bacteroidia|o__Bacteroidales|f__S24_7|g__unclassified|s__unclassified	-0.0311042	531	465	0.000804393	0.0745834
fat	mufa_fa	k__Bacteria|p__Firmicutes|c__Clostridia|o__Clostridiales|f__Clostridiaceae|g__Clostridium|s__unclassified	-0.00203708	531	530	0.000824832	0.0745834
glycolysis	glol	k__Bacteria|p__Firmicutes|c__Clostridia|o__Clostridiales|f__Lachnospiraceae|g__Ruminococcus|s__gnavus	0.0761892	531	413	0.000806215	0.0745834
amino	his	k__Bacteria|p__Firmicutes|c__Clostridia|o__Clostridiales|f__Lachnospiraceae|g__unclassified|s__unclassified|195115	0.513661	531	482	0.00081011	0.0745834
amino	gln	k__Bacteria|p__Firmicutes|c__Clostridia|o__Clostridiales|f__Ruminococcaceae|g__unclassified|s__unclassified	0.27736	531	531	0.000812932	0.0745834
glycolysis	glc	k__Bacteria|p__Firmicutes|c__Clostridia|o__Clostridiales|f__Ruminococcaceae|g__unclassified|s__unclassified|165935	-0.00721895	531	373	0.00082374	0.0745834
metab	carnitine	k__Bacteria|p__Firmicutes|c__Clostridia|o__Clostridiales|f__Ruminococcaceae|g__unclassified|s__unclassified|180462	0.00901894	531	363	0.00081808	0.0745834
ketone	ace	k__Bacteria|p__Firmicutes|c__Clostridia|o__Clostridiales|f__unclassified|g__unclassified|s__unclassified	1.23756	531	531	0.000818858	0.0745834
fat	dha_fa	k__Bacteria|p__Bacteroidetes|c__Bacteroidia|o__Bacteroidales	0.0653362	531	531	0.000841492	0.0757343
fat	faw3_fa	k__Bacteria|p__Bacteroidetes|c__Bacteroidia|o__Bacteroidales|f__Bacteroidaceae|g__Bacteroides|s__unclassified|4381553	0.00289781	531	406	0.000855499	0.0759305
fat	mufa	k__Bacteria|p__Firmicutes|c__Clostridia|o__Clostridiales|f__Clostridiaceae|g__Clostridium|s__unclassified	-0.00770928	531	530	0.000853971	0.0759305
amino	his	k__Bacteria|p__Firmicutes|c__Clostridia|o__Clostridiales|f__Ruminococcaceae|g__unclassified|s__unclassified|193778	0.401419	531	433	0.000851402	0.0759305
amino	phe	k__Bacteria|p__Firmicutes|c__Clostridia|o__Clostridiales|f__Lachnospiraceae|g__Coprococcus|s__eutactus	-1.21251	531	354	0.000874224	0.0772365
amino	ala	k__Bacteria|p__Firmicutes|c__Clostridia|o__Clostridiales|f__Lachnospiraceae|g__Blautia	0.138476	531	531	0.000892367	0.077555
fat	la_fa	k__Bacteria|p__Firmicutes|c__Clostridia|o__Clostridiales|f__Lachnospiraceae|g__Ruminococcus|s__gnavus	-0.000650946	531	413	0.000885126	0.077555
amino	ile	k__Bacteria|p__Firmicutes|c__Clostridia|o__Clostridiales|f__Lachnospiraceae|g__unclassified|s__unclassified|194733	0.156564	531	373	0.00090199	0.077555
fat	mufa_fa	k__Bacteria|p__Firmicutes|c__Clostridia|o__Clostridiales|f__Ruminococcaceae|g__Oscillospira|s__unclassified|548032	0.000616244	531	383	0.000901462	0.077555
ketone	ace	k__Bacteria|p__Firmicutes|c__Clostridia|o__Clostridiales|f__Ruminococcaceae|g__unclassified|s__unclassified|180462	-0.119345	531	363	0.000892725	0.077555
fat	faw3	k__Bacteria|p__Firmicutes|c__Clostridia|o__Clostridiales|f__Ruminococcaceae|g__unclassified|s__unclassified|561607	-0.0167514	531	325	0.000895437	0.077555
ketone	bohbut	k__Bacteria|p__Bacteroidetes|c__Bacteroidia|o__Bacteroidales|f__Bacteroidaceae|g__Bacteroides|s__unclassified|189920	0.0102012	531	435	0.0009283	0.0788327
fat	faw3	k__Bacteria|p__Firmicutes|c__Clostridia|o__Clostridiales|f__Lachnospiraceae|g__Anaerostipes|s__unclassified	-0.0238305	531	502	0.000952684	0.0788327
glycolysis	glol	k__Bacteria|p__Firmicutes|c__Clostridia|o__Clostridiales|f__Lachnospiraceae|g__Blautia|s__unclassified	0.284558	531	531	0.000939566	0.0788327
lipo	vldl_tg	k__Bacteria|p__Firmicutes|c__Clostridia|o__Clostridiales|f__Lachnospiraceae|g__Coprococcus|s__eutactus	-0.0276951	531	354	0.000934315	0.0788327
fat	sfa_fa	k__Bacteria|p__Firmicutes|c__Clostridia|o__Clostridiales|f__Lachnospiraceae|g__unclassified|s__unclassified|454363	0.00221729	531	485	0.000926252	0.0788327
trait	Fat	k__Bacteria|p__Firmicutes|c__Clostridia|o__Clostridiales|f__Ruminococcaceae|g__Oscillospira|s__unclassified|581079	0.00040049	531	363	0.000931971	0.0788327
lipo	serum_tg	k__Bacteria|p__Firmicutes|c__Clostridia|o__Clostridiales|f__unclassified|g__unclassified|s__unclassified|366752	-0.00744279	531	361	0.000949182	0.0788327
fluid	crea	k__Bacteria|p__Firmicutes|c__Clostridia|o__Clostridiales|f__unclassified|g__unclassified|s__unclassified|373928	0.182705	531	345	0.000943443	0.0788327
amino	leu	k__Bacteria|p__Firmicutes|c__Clostridia|o__Clostridiales|f__unclassified|g__unclassified|s__unclassified|583958	-0.109274	531	294	0.000953687	0.0788327
fat	sfa_fa	k__Bacteria|p__Firmicutes|c__Clostridia|o__Clostridiales|f__Ruminococcaceae|g__unclassified|s__unclassified|551902	0.00253487	531	502	0.000963281	0.0792855
ketone	ace	k__Bacteria|p__Bacteroidetes|c__Bacteroidia|o__Bacteroidales|f__Bacteroidaceae|g__Bacteroides|s__unclassified|3154070	-0.519299	531	491	0.000987987	0.0802896
fat	la_fa	k__Bacteria|p__Bacteroidetes|c__Bacteroidia|o__Bacteroidales|f__Bacteroidaceae|g__Bacteroides|s__uniformis|197072	-0.0018791	531	484	0.000987098	0.0802896
metab	tmao	k__Bacteria|p__Bacteroidetes|c__Bacteroidia|o__Bacteroidales|f__Porphyromonadaceae|g__Parabacteroides	-0.0217653	531	518	0.000981871	0.0802896
fat	faw6_fa	k__Bacteria|p__Firmicutes|c__Clostridia|o__Clostridiales|f__Lachnospiraceae|g__Roseburia|s__unclassified|365634	0.00159088	531	481	0.00101621	0.0822363
trait	hba1c	k__Bacteria|p__Bacteroidetes|c__Bacteroidia|o__Bacteroidales|f__Bacteroidaceae|g__Bacteroides|s__eggerthii|344525	0.00666242	531	415	0.00105711	0.084382
glycolysis	pyr	k__Bacteria|p__Firmicutes|c__Clostridia|o__Clostridiales|f__Clostridiaceae|g__SMB53|s__unclassified	-0.246714	531	504	0.00106901	0.084382
fat	mufa_fa	k__Bacteria|p__Firmicutes|c__Clostridia|o__Clostridiales|f__Lachnospiraceae|g__Ruminococcus	0.00136669	531	478	0.00105464	0.084382
lipo	serum_tg	k__Bacteria|p__Firmicutes|c__Clostridia|o__Clostridiales|f__Lachnospiraceae|g__unclassified|s__unclassified|198117	0.00559758	531	386	0.00106723	0.084382
metab	tmao	k__Bacteria|p__Firmicutes|c__Clostridia|o__Clostridiales|f__Ruminococcaceae|g__unclassified|s__unclassified|196435	0.00584599	531	332	0.0010534	0.084382
lipo	vldl_tg	k__Bacteria|p__Firmicutes|c__Clostridia|o__Clostridiales|f__unclassified|g__unclassified|s__unclassified|337403	-0.0357351	531	394	0.00106401	0.084382
fat	sfa_fa	k__Bacteria|p__Firmicutes|c__Clostridia|o__Clostridiales|f__Lachnospiraceae|g__Coprococcus|s__unclassified|188079	0.00164392	531	330	0.00107399	0.0844287
ketone	ace	k__Bacteria|p__Firmicutes|c__Clostridia|o__Clostridiales|f__Ruminococcaceae|g__unclassified|s__unclassified|819181	0.476025	531	394	0.0010795	0.0845174
fat	dha	k__Bacteria|p__Bacteroidetes|c__Bacteroidia|o__Bacteroidales|f__Bacteroidaceae|g__Bacteroides|s__unclassified|4381553	0.0527933	531	406	0.00109451	0.085345
fat	pufa_fa	k__Bacteria|p__Firmicutes|c__Clostridia|o__Clostridiales|f__Ruminococcaceae|g__Oscillospira|s__unclassified|581079	-0.000795716	531	363	0.00114007	0.0885392
fat	la_fa	k__Bacteria|p__Firmicutes|c__Clostridia|o__Clostridiales|f__Lachnospiraceae|g__unclassified|s__unclassified|369182	0.000536258	531	372	0.00114981	0.0889374
fat	sfa_fa	k__Bacteria|p__Bacteroidetes|c__Bacteroidia|o__Bacteroidales	-0.0204667	531	531	0.0011941	0.0899806
amino	ala	k__Bacteria|p__Firmicutes|c__Clostridia|o__Clostridiales|f__Lachnospiraceae|g__Blautia|s__unclassified	0.135043	531	531	0.00117844	0.0899806
fat	sfa	k__Bacteria|p__Firmicutes|c__Clostridia|o__Clostridiales|f__Lachnospiraceae|g__Coprococcus|s__eutactus	-0.0146886	531	354	0.00119503	0.0899806
amino	tyr	k__Bacteria|p__Firmicutes|c__Clostridia|o__Clostridiales|f__Lachnospiraceae|g__Coprococcus|s__unclassified|184770	0.181583	531	391	0.001196	0.0899806
lipo	vldl_tg	k__Bacteria|p__Firmicutes|c__Clostridia|o__Clostridiales|f__Lachnospiraceae|g__Lachnospira|s__unclassified|370098	-0.0168188	531	444	0.00119087	0.0899806
metab	betaine	k__Bacteria|p__Firmicutes|c__Clostridia|o__Clostridiales|f__Ruminococcaceae|g__Faecalibacterium|s__prausnitzii|292537	-0.00505765	531	380	0.0011826	0.0899806
amino	ala	k__Bacteria|p__Firmicutes|c__Clostridia|o__Clostridiales|f__unclassified|g__unclassified|s__unclassified|1110312	-0.1395	531	366	0.00118284	0.0899806
fat	totfa	k__Bacteria|p__Firmicutes|c__Clostridia|o__Clostridiales|f__unclassified|g__unclassified|s__unclassified|337403	-0.0068034	531	394	0.00120689	0.0900955
lipo	vldl_tg	k__Bacteria|p__Firmicutes|c__Clostridia|o__Clostridiales|f__unclassified|g__unclassified|s__unclassified|366752	-0.00745787	531	361	0.00120453	0.0900955
metab	carnitine	k__Bacteria|p__Firmicutes|c__Clostridia|o__Clostridiales|f__Lachnospiraceae|g__Lachnospira|s__unclassified	-0.0562314	531	524	0.00123286	0.091528
metab	tmao	k__Bacteria|p__Firmicutes|c__Clostridia|o__Clostridiales|f__Ruminococcaceae|g__Faecalibacterium|s__prausnitzii	-0.0224727	531	529	0.00123558	0.091528
ketone	ace	k__Bacteria|p__Bacteroidetes|c__Bacteroidia|o__Bacteroidales|f__Bacteroidaceae|g__Bacteroides|s__unclassified|192839	-0.123317	531	377	0.00124219	0.0916651
metab	tmao	k__Bacteria|p__Firmicutes|c__Clostridia|o__Clostridiales|f__unclassified|g__unclassified|s__unclassified	0.0252764	531	531	0.00125975	0.092606
metab	carnitine	k__Bacteria|p__Firmicutes|c__Clostridia|o__Clostridiales|f__Lachnospiraceae|g__Ruminococcus	0.0238338	531	478	0.00126946	0.092613
glycolysis	glol	k__Bacteria|p__Firmicutes|c__Clostridia|o__Clostridiales|f__Lachnospiraceae|g__unclassified|s__unclassified|194733	0.0730134	531	373	0.00126578	0.092613
fat	dha_fa	k__Bacteria|p__Firmicutes|c__Clostridia|o__Clostridiales|f__Ruminococcaceae|g__unclassified|s__unclassified|551902	-0.00766518	531	502	0.00128132	0.0931256
amino	ala	k__Bacteria|p__Bacteroidetes|c__Bacteroidia|o__Bacteroidales|f__Bacteroidaceae|g__Bacteroides|s__uniformis|350277	0.0574064	531	469	0.00130555	0.0942782
lipo	vldl_tg	k__Bacteria|p__Firmicutes|c__Clostridia|o__Clostridiales|f__Lachnospiraceae|g__unclassified|s__unclassified|199245	-0.00838917	531	333	0.00130697	0.0942782
amino	gln	k__Bacteria|p__Firmicutes|c__Clostridia|o__Clostridiales|f__Christensenellaceae|g__unclassified|s__unclassified	0.0623663	531	458	0.0013183	0.0943881
fat	unsat	k__Bacteria|p__Firmicutes|c__Clostridia|o__Clostridiales|f__Lachnospiraceae|g__unclassified|s__unclassified|332778	0.105124	531	489	0.00131574	0.0943881
glycolysis	pyr	k__Bacteria|p__Actinobacteria|c__Coriobacteriia|o__Coriobacteriales|f__Coriobacteriaceae|g__unclassified|s__unclassified	-0.185153	531	455	0.00135299	0.0948783
fat	la_fa	k__Bacteria|p__Firmicutes|c__Clostridia|o__Clostridiales|f__Clostridiaceae|g__Clostridium|s__unclassified	0.00174569	531	530	0.0013517	0.0948783
amino	phe	k__Bacteria|p__Firmicutes|c__Clostridia|o__Clostridiales|f__Lachnospiraceae|g__Blautia|s__unclassified	0.856624	531	531	0.0013415	0.0948783
fat	mufa_fa	k__Bacteria|p__Firmicutes|c__Clostridia|o__Clostridiales|f__Lachnospiraceae|g__Blautia|s__unclassified	0.00265474	531	531	0.00135963	0.0948783
amino	gln	k__Bacteria|p__Firmicutes|c__Clostridia|o__Clostridiales|f__Lachnospiraceae|g__unclassified|s__unclassified|195115	0.0626651	531	482	0.0013321	0.0948783
amino	gly	k__Bacteria|p__Firmicutes|c__Clostridia|o__Clostridiales|f__Ruminococcaceae|g__unclassified|s__unclassified|196787	-0.0377671	531	444	0.00135726	0.0948783
lipo	serum_tg	k__Bacteria|p__Firmicutes|c__Clostridia|o__Clostridiales|f__unclassified|g__unclassified|s__unclassified|199147	0.00535276	531	410	0.00133686	0.0948783
amino	leu	k__Bacteria|p__Bacteroidetes|c__Bacteroidia|o__Bacteroidales|f__Bacteroidaceae|g__Bacteroides|s__uniformis|181953	0.142244	531	485	0.00137549	0.0956384
amino	phe	k__Bacteria|p__Firmicutes|c__Clostridia|o__Clostridiales|f__Ruminococcaceae|g__unclassified|s__unclassified|179358	-0.137581	531	430	0.0013917	0.0964181
glycolysis	lac	k__Bacteria|p__Firmicutes|c__Clostridia|o__Clostridiales|f__unclassified|g__unclassified|s__unclassified|366752	-0.00840336	531	361	0.00140184	0.096772
fat	dha_fa	k__Bacteria|p__Firmicutes|c__Clostridia|o__Clostridiales|f__unclassified|g__unclassified|s__unclassified|591671	-0.0100262	531	475	0.00142614	0.0980983
fat	mufa_fa	k__Bacteria|p__Firmicutes|c__Clostridia|o__Clostridiales|f__Lachnospiraceae|g__unclassified|s__unclassified|332778	-0.00228314	531	489	0.00143184	0.0981397
fat	mufa_fa	k__Bacteria|p__Firmicutes|c__Clostridia|o__Clostridiales|f__Clostridiaceae|g__SMB53|s__unclassified|712677	-0.00128366	531	306	0.00147374	0.0988795
amino	his	k__Bacteria|p__Firmicutes|c__Clostridia|o__Clostridiales|f__Lachnospiraceae|g__Blautia|s__unclassified|194660	0.195593	531	343	0.00147057	0.0988795
fat	faw6_fa	k__Bacteria|p__Firmicutes|c__Clostridia|o__Clostridiales|f__Lachnospiraceae|g__Blautia|s__unclassified|368950	-0.00141093	531	518	0.00149911	0.0988795
glycolysis	lac	k__Bacteria|p__Firmicutes|c__Clostridia|o__Clostridiales|f__Lachnospiraceae|g__Coprococcus|s__unclassified|184770	0.00509667	531	391	0.00145697	0.0988795
fat	sfa_fa	k__Bacteria|p__Firmicutes|c__Clostridia|o__Clostridiales|f__Lachnospiraceae|g__Roseburia|s__unclassified|528362	0.00179409	531	442	0.00148157	0.0988795
amino	his	k__Bacteria|p__Firmicutes|c__Clostridia|o__Clostridiales|f__Lachnospiraceae|g__unclassified|s__unclassified|975306	0.301793	531	503	0.0014789	0.0988795
amino	gln	k__Bacteria|p__Firmicutes|c__Clostridia|o__Clostridiales|f__Ruminococcaceae|g__Ruminococcus|s__unclassified|523140	0.0572896	531	401	0.00149813	0.0988795
glycolysis	glol	k__Bacteria|p__Firmicutes|c__Clostridia|o__Clostridiales|f__Ruminococcaceae|g__unclassified|s__unclassified|844006	-0.064763	531	386	0.00149308	0.0988795
glycolysis	pyr	k__Bacteria|p__Firmicutes|c__Clostridia|o__Clostridiales|f__unclassified|g__unclassified|s__unclassified|194924	0.0551102	531	376	0.00148978	0.0988795
fat	la_fa	k__Bacteria|p__Firmicutes|c__Clostridia|o__Clostridiales|f__unclassified|g__unclassified|s__unclassified|337403	0.004198	531	394	0.0014564	0.0988795
metab	carnitine	k__Bacteria|p__Firmicutes|c__Clostridia|o__Clostridiales|f__unclassified|g__unclassified|s__unclassified|366752	-0.0175445	531	361	0.00146732	0.0988795
amino	ala	k__Bacteria|p__Actinobacteria|c__Coriobacteriia|o__Coriobacteriales|f__Coriobacteriaceae|g__unclassified|s__unclassified	-0.0814273	531	455	0.00151629	0.0994202
ketone	ace	k__Bacteria|p__Firmicutes|c__Clostridia|o__Clostridiales|f__Lachnospiraceae|g__Dorea|s__formicigenerans|1076587	-0.19237	531	491	0.00151763	0.0994202
glycolysis	glc	k__Bacteria|p__Bacteroidetes|c__Bacteroidia|o__Bacteroidales|f__Bacteroidaceae|g__Bacteroides|s__unclassified|193591	0.0055562	531	364	0.00155501	0.0997414
glycolysis	pyr	k__Bacteria|p__Firmicutes|c__Clostridia|o__Clostridiales|f__Clostridiaceae|g__unclassified|s__unclassified|780650	-0.196626	531	345	0.00155878	0.0997414
amino	phe	k__Bacteria|p__Firmicutes|c__Clostridia|o__Clostridiales|f__Lachnospiraceae|g__Coprococcus|s__unclassified|842596	-0.179851	531	372	0.00153873	0.0997414
fluid	crea	k__Bacteria|p__Firmicutes|c__Clostridia|o__Clostridiales|f__Lachnospiraceae|g__Roseburia|s__unclassified|365634	0.43315	531	481	0.00155036	0.0997414
fat	mufa	k__Bacteria|p__Firmicutes|c__Clostridia|o__Clostridiales|f__Lachnospiraceae|g__Ruminococcus	0.00501838	531	478	0.00153492	0.0997414
glycolysis	glol	k__Bacteria|p__Firmicutes|c__Clostridia|o__Clostridiales|f__unclassified|g__unclassified|s__unclassified|1110312	-0.281514	531	366	0.0015473	0.0997414
fluid	crea	k__Bacteria|p__Firmicutes|c__Clostridia|o__Clostridiales|f__unclassified|g__unclassified|s__unclassified|345354	0.188968	531	355	0.00153759	0.0997414

## Sheet: S7_Taxaonomy_associations
Table S7.The significant associations with individual taxonomy (FDR<0.1). Multivariate analysis was performed using MaAsLin; age and treatment were included as covariates. The table summarizes the traits, taxonomy, association coefficient, total number of samples, number of non-zero subjects, association P value (P value), and Q-value adjusted for the total number of tests for 60 traits and 321 s…
Class	Trait	Feature	Coefficient	N	N.not.0	P.value	Q.value
Ketone bodies	ace	Bacteria|Tenericutes	0.917645	531	285	7.56e-08	0.000408206
Ketone bodies	ace	Bacteria|Tenericutes|Mollicutes|RF39	0.790723	531	196	2.79e-07	0.000754345
Amino acids	gln	Bacteria|Firmicutes|Clostridia|Clostridiales|Unkn_Clostridales	0.358199	531	531	3.37e-06	0.00605803
Ketone bodies	ace	Bacteria|Firmicutes|Clostridia|Clostridiales|Christensenellaceae	0.600314	531	461	5.04e-06	0.00680896
Ketone bodies	ace	Bacteria|Tenericutes|RF3|ML615J_28	0.24203	531	205	8.45e-06	0.00912921
Fatty acids	pufa_fa	Bacteria|Firmicutes|Clostridia|Clostridiales|Lachnospiraceae|Blautia	-0.00232609	531	531	2.11e-05	0.0189587
Other metabolites	betaine	Bacteria|Firmicutes|Clostridia|Clostridiales|Lachnospiraceae	-0.0663085	531	531	2.85e-05	0.0219575
Glycolysis related metabolites	glc	Bacteria|Actinobacteria|Coriobacteriia|Coriobacteriales|Coriobacteriaceae|Unkn_Coriobacteriaceae	-0.0127253	531	460	4e-05	0.0244039
Amino acids	leu	Bacteria|Firmicutes|Clostridia|Clostridiales|Christensenellaceae	-0.419943	531	461	4.07e-05	0.0244039
Glycolysis related metabolites	glc	Bacteria|Actinobacteria|Coriobacteriia|Coriobacteriales|Coriobacteriaceae	-0.0132606	531	495	4.82e-05	0.0260035
Fatty acids	faw6_fa	Bacteria|Firmicutes|Clostridia|Clostridiales|Lachnospiraceae|Blautia	-0.00246884	531	531	6.43e-05	0.0289296
Ketone bodies	acace	Bacteria|Firmicutes|Clostridia|Clostridiales|Lachnospiraceae|Lachnospira	0.532431	531	510	6.06e-05	0.0289296
Fatty acids	pufa_fa	Bacteria|Firmicutes|Clostridia|Clostridiales|Peptococcaceae	0.00103694	531	284	8.56e-05	0.0346175
Amino acids	gln	Bacteria|Firmicutes|Clostridia|SHA_98	0.0322818	531	190	8.97e-05	0.0346175
Ketone bodies	ace	Bacteria|Firmicutes|Clostridia|Clostridiales|Ruminococcaceae|Ruminococcus	1.03754	531	531	9.65e-05	0.0347282
Fatty acids	mufa_fa	Bacteria|Firmicutes|Clostridia|Clostridiales|Peptococcaceae	-0.00116794	531	284	0.00010478	0.0353634
Fatty acids	dha_fa	Bacteria|Actinobacteria	-0.0283251	531	526	0.000146158	0.0412214
Inflammation	GlycA	Bacteria|Firmicutes|Clostridia|Clostridiales|Lachnospiraceae|Ruminococcus	0.0203943	531	518	0.000148994	0.0412214
Fatty acids	la_fa	Bacteria|Firmicutes|Clostridia|Clostridiales|Peptococcaceae	0.00102224	531	284	0.000146304	0.0412214
Inflammation	GlycA	Bacteria|Firmicutes|Clostridia|Clostridiales|Unkn_Clostridales	-0.0912787	531	531	0.000152672	0.0412214
Other metabolites	tmao	Bacteria|Firmicutes|Clostridia|Clostridiales|Peptococcaceae	0.00523248	531	291	0.000467555	0.0425475
Fatty acids	dha	Bacteria|Actinobacteria	-0.212521	531	526	0.000174259	0.0428912
Fatty acids	dha	Bacteria|Bacteroidetes|Bacteroidia|Bacteroidales	0.544965	531	531	0.000182685	0.0428912
Fatty acids	sfa_fa	Bacteria|Firmicutes|Clostridia|Clostridiales|Lachnospiraceae|Dorea	0.00380317	531	522	0.000175626	0.0428912
Fatty acids	dha	Bacteria|Firmicutes|Clostridia|Clostridiales|Lachnospiraceae|Anaerostipes	-0.0694551	531	484	0.000222946	0.0429967
Fatty acids	faw6_fa	Bacteria|Firmicutes|Clostridia|Clostridiales|Peptococcaceae	0.00110362	531	284	0.000214124	0.0429967
Glycolysis related metabolites	glol	Bacteria|Firmicutes|Clostridia|Clostridiales|Peptococcaceae	-0.115504	531	284	0.000221871	0.0429967
Ketone bodies	ace	Bacteria|Firmicutes|Clostridia|Clostridiales|Peptococcaceae	0.265078	531	284	0.000194957	0.0429967
Glycolysis related metabolites	glol	Bacteria|Firmicutes|Erysipelotrichi|Erysipelotrichales|Erysipelotrichaceae|cc_115	-0.0741017	531	177	0.000211206	0.0429967
Fatty acids	dha_fa	Bacteria|Actinobacteria|Actinobacteria|Bifidobacteriales|Bifidobacteriaceae|Bifidobacterium	-0.026752	531	501	0.000239259	0.0445516
Fatty acids	dha_fa	Bacteria|Bacteroidetes|Bacteroidia|Bacteroidales|S24_7	0.00374304	531	373	0.000248275	0.0446895
Fatty acids	faw6_fa	Bacteria|Firmicutes|Clostridia|SHA_98	0.00062159	531	190	0.000290264	0.0449582
Fatty acids	pufa_fa	Bacteria|Firmicutes|Clostridia|SHA_98	0.000550923	531	190	0.000289642	0.0449582
Ketone bodies	ace	Bacteria|Firmicutes|Clostridia|SHA_98	0.14832	531	190	0.000291396	0.0449582
Fatty acids	pufa_fa	Bacteria|Tenericutes	0.00231417	531	285	0.000288564	0.0449582
Fatty acids	sfa_fa	Bacteria|Tenericutes	-0.00606989	531	285	0.000271846	0.0449582
Ketone bodies	ace	Bacteria|Firmicutes|Clostridia|Clostridiales|Clostridiaceae1	1.02389	531	526	0.000310002	0.0465003
Fatty acids	sfa_fa	Bacteria|Firmicutes|Clostridia|Clostridiales|Lachnospiraceae|Blautia	0.0051243	531	531	0.0003458	0.0497526
Fatty acids	unsat	Bacteria|Firmicutes|Clostridia|Clostridiales|Lachnospiraceae|Blautia	-0.101945	531	531	0.000359324	0.0497526
Glycolysis related metabolites	glc	Bacteria|Proteobacteria|Epsilonproteobacteria|Campylobacterales|Helicobacteraceae	0.00124499	531	68	0.000354801	0.0497526
Fatty acids	faw3	Bacteria|Bacteroidetes|Bacteroidia|Bacteroidales	0.196679	531	531	0.000386032	0.0509418
Ketone bodies	ace	Bacteria|Firmicutes|Clostridia|Clostridiales|Clostridiaceae	1.01434	531	531	0.000390298	0.0509418
Fatty acids	mufa_fa	Bacteria|Firmicutes|Clostridia|Clostridiales|Lachnospiraceae|Blautia	0.002215	531	531	0.000396214	0.0509418
Other metabolites	tmao	Bacteria|Bacteroidetes|Bacteroidia|Bacteroidales|Porphyromonadaceae|Parabacteroides	-0.0189826	531	529	0.00168266	0.052549
Other metabolites	tmao	Bacteria|Firmicutes|Clostridia|Clostridiales|Unkn_Clostridales	0.0251336	531	531	0.00173239	0.052549
Fatty acids	dha_fa	Bacteria|Firmicutes|Clostridia|Clostridiales|Lachnospiraceae|Lachnospira	0.0222345	531	510	0.000418772	0.05259
Glycolysis related metabolites	glol	Archaea|Euryarchaeota|Methanobacteria|Methanobacteriales|Methanobacteriaceae|Methanobrevibacter	-0.136951	531	187	0.00044515	0.053418
Lipids	tg	Archaea|Euryarchaeota|Methanobacteria|Methanobacteriales|Methanobacteriaceae|Methanobrevibacter	-0.00954986	531	187	0.000444065	0.053418
Fatty acids	dha_fa	Bacteria|Firmicutes|Clostridia|Clostridiales|Lachnospiraceae|Ruminococcus1	-0.00900836	531	518	0.000469674	0.0551357
Ketone bodies	ace	Bacteria|Firmicutes|Clostridia|Clostridiales|Clostridiaceae|02d06	0.127576	531	192	0.000481595	0.0553322
Fatty acids	faw6_fa	Bacteria|Tenericutes	0.00250772	531	285	0.000501957	0.0564701
Fatty acids	dha_fa	Bacteria|Firmicutes|Clostridia|Clostridiales|Lachnospiraceae|Dorea	-0.0108949	531	522	0.000531138	0.0585336
Glycolysis related metabolites	pyr	Bacteria|Actinobacteria|Coriobacteriia|Coriobacteriales|Coriobacteriaceae|Unkn_Coriobacteriaceae	-0.200535	531	460	0.000568828	0.0604927
Glycolysis related metabolites	pyr	Bacteria|Firmicutes|Clostridia|Clostridiales|Unkn_Clostridales	-0.633568	531	531	0.00057132	0.0604927
Fatty acids	la_fa	Bacteria|Firmicutes|Clostridia|SHA_98	0.000532503	531	190	0.000593092	0.0615903
Ketone bodies	ace	Bacteria|Firmicutes|Clostridia|Clostridiales|Lachnospiraceae|Blautia	-0.501835	531	531	0.000682769	0.0695652
Fatty acids	dha	Bacteria|Actinobacteria|Actinobacteria|Bifidobacteriales|Bifidobacteriaceae|Bifidobacterium	-0.187425	531	501	0.000704275	0.0702241
Ketone bodies	ace	Bacteria|Bacteroidetes|Bacteroidia|Bacteroidales|Bacteroidaceae|Bacteroides	-2.43399	531	531	0.000791732	0.0702241
Ketone bodies	ace	Bacteria|Firmicutes|Bacilli|Turicibacterales|Turicibacteraceae|Turicibacter	0.278027	531	325	0.000793272	0.0702241
Amino acids	phe	Bacteria|Firmicutes|Clostridia|Clostridiales|Lachnospiraceae|Ruminococcus1	0.394587	531	518	0.000743523	0.0702241
Fatty acids	faw3_fa	Bacteria|Firmicutes|Clostridia|Clostridiales|Lachnospiraceae|Ruminococcus1	-0.00353799	531	518	0.000765283	0.0702241
Fatty acids	mufa_fa	Bacteria|Firmicutes|Clostridia|Clostridiales|Unkn_Clostridales	-0.00550022	531	531	0.000723743	0.0702241
Amino acids	val	Bacteria|Proteobacteria|Epsilonproteobacteria|Campylobacterales|Helicobacteraceae	0.0167742	531	68	0.000751375	0.0702241
Apolipoproteins	apoa1	Bacteria|Tenericutes|RF3|ML615J_28	-0.0124378	531	205	0.000772927	0.0702241
Ketone bodies	ace	Bacteria|Firmicutes|Clostridia|Clostridiales|Unkn_Clostridales	1.28774	531	531	0.000806984	0.0702857
Ketone bodies	ace	Bacteria|Firmicutes|Clostridia|Clostridiales|Clostridiaceae|Sarcina	0.164419	531	246	0.000881271	0.072104
Inflammation	GlycA	Bacteria|Firmicutes|Clostridia|Clostridiales|Lachnospiraceae|Coprococcus	-0.0509745	531	530	0.000864602	0.072104
Other metabolites	carnitine	Bacteria|Firmicutes|Clostridia|Clostridiales|Lachnospiraceae|Lachnospira	-0.0524164	531	510	0.000870139	0.072104
Amino acids	gln	Bacteria|Tenericutes|RF3|ML615J_28	0.0366775	531	205	0.000852913	0.072104
Amino acids	tyr	Bacteria|Cyanobacteria|4C0d_2|YS2	-0.138136	531	152	0.000902974	0.072777
Fatty acids	dha_fa	Bacteria|Firmicutes|Clostridia|Clostridiales|Lachnospiraceae|Anaerostipes	-0.00822751	531	484	0.000917836	0.072887
Amino acids	gly	Bacteria|Firmicutes|Clostridia|Clostridiales|Clostridiaceae|SMB53	-0.0554246	531	451	0.000937193	0.0733455
Glycolysis related metabolites	pyr	Bacteria|Firmicutes|Clostridia|Clostridiales|Lachnospiraceae|Blautia	0.233361	531	531	0.000971604	0.0744137
Fatty acids	mufa	Archaea|Euryarchaeota|Methanobacteria|Methanobacteriales|Methanobacteriaceae|Methanobrevibacter	-0.00468046	531	187	0.00103549	0.0755626
Glycolysis related metabolites	pyr	Bacteria|Firmicutes|Clostridia|Clostridiales|Clostridiaceae1	-0.446496	531	526	0.00102879	0.0755626
Fatty acids	dha	Bacteria|Bacteroidetes|Bacteroidia|Bacteroidales|Bacteroidaceae|Bacteroides	0.539506	531	531	0.00111427	0.0775779
Fatty acids	dha	Bacteria|Bacteroidetes|Bacteroidia|Bacteroidales|S24_7	0.0252957	531	373	0.00112057	0.0775779
Fatty acids	mufa	Bacteria|Firmicutes|Clostridia|Clostridiales|Lachnospiraceae|Ruminococcus1	0.00450496	531	518	0.00107896	0.0775779
Traits	Fat	Bacteria|Firmicutes|Erysipelotrichi|Erysipelotrichales|Erysipelotrichaceae|Coprobacillus	0.000198663	531	173	0.00109341	0.0775779
Amino acids	ile	Bacteria|Firmicutes|Clostridia|Clostridiales|Lachnospiraceae|Blautia	0.439613	531	531	0.00116208	0.0780997
Fatty acids	dha_fa	Bacteria|Firmicutes|Clostridia|Clostridiales|Lachnospiraceae|Blautia	-0.0144201	531	531	0.0011715	0.0780997
Ketone bodies	ace	Bacteria|Firmicutes|Clostridia|Clostridiales|Lachnospiraceae|Ruminococcus1	-0.278627	531	518	0.00115966	0.0780997
Other metabolites	tmao	Bacteria|Firmicutes|Clostridia|Clostridiales|Ruminococcaceae|Faecalibacterium	-0.0132873	531	529	0.00608977	0.081962
Glycolysis related metabolites	pyr	Bacteria|Tenericutes	-0.265539	531	285	0.00127042	0.0836616
Fatty acids	la_fa	Bacteria|Bacteroidetes|Bacteroidia|Bacteroidales|Unkn_Bacteroidales	0.000293891	531	211	0.00131264	0.0852612
Ketone bodies	ace	Bacteria|Firmicutes|Clostridia|Clostridiales|Clostridiaceae|SMB53	0.246689	531	451	0.00134208	0.0852612
Amino acids	gln	Bacteria|Firmicutes|Clostridia|Clostridiales|Ruminococcaceae|Ruminococcus2	0.17244	531	531	0.00133509	0.0852612
Glycolysis related metabolites	glol	Bacteria|Firmicutes|Clostridia|Clostridiales|Unkn_Clostridales	-0.540467	531	531	0.00138582	0.0870166
Ketone bodies	acace	Bacteria|Bacteroidetes|Bacteroidia|Bacteroidales|Paraprevotellaceae|Paraprevotella	0.480566	531	225	0.00146334	0.0875117
Amino acids	ile	Bacteria|Firmicutes|Clostridia|Clostridiales|Christensenellaceae	-0.384463	531	461	0.00149575	0.0875117
Amino acids	ile	Bacteria|Proteobacteria|Epsilonproteobacteria|Campylobacterales|Helicobacteraceae	0.0398168	531	68	0.00145948	0.0875117
Other metabolites	betaine	Bacteria|Proteobacteria|Gammaproteobacteria|Enterobacteriales|Enterobacteriaceae|Escherichia	0.00332073	531	142	0.00147313	0.0875117
Fatty acids	sfa	Bacteria|Tenericutes	-0.00927423	531	285	0.00150715	0.0875117
Fatty acids	mufa	Bacteria|Tenericutes|Mollicutes|RF39	-0.00792929	531	196	0.00146619	0.0875117
Amino acids	gln	Bacteria|Firmicutes|Clostridia|Clostridiales|Dehalobacteriaceae|Dehalobacterium	0.0193237	531	138	0.00158836	0.0891606
Amino acids	gly	Bacteria|Firmicutes|Clostridia|Clostridiales|Lachnospiraceae|Lachnospira	-0.144579	531	510	0.00156914	0.0891606
Glycolysis related metabolites	pyr	Bacteria|Firmicutes|Clostridia|SHA_98	-0.0620291	531	190	0.00157406	0.0891606
Fatty acids	mufa	Bacteria|Tenericutes	-0.00873061	531	285	0.00160159	0.0891606
Lipids	vldl_tg	Archaea|Euryarchaeota|Methanobacteria|Methanobacteriales|Methanobacteriaceae|Methanobrevibacter	-0.0087373	531	187	0.00169727	0.0901194
Glycolysis related metabolites	glc	Bacteria|Actinobacteria	-0.0199597	531	526	0.0016787	0.0901194
Fatty acids	unsat	Bacteria|Actinobacteria|Coriobacteriia|Coriobacteriales|Coriobacteriaceae|Collinsella	-0.0355424	531	318	0.00175448	0.0901194
Fluid balance	crea	Bacteria|Bacteroidetes|Bacteroidia|Bacteroidales|S24_7	0.126385	531	373	0.00171611	0.0901194
Fatty acids	pufa_fa	Bacteria|Firmicutes|Clostridia|Clostridiales|Lachnospiraceae|Ruminococcus1	-0.000995719	531	518	0.00177393	0.0901194
Amino acids	phe	Bacteria|Firmicutes|Clostridia|Clostridiales|Unkn_Clostridales	-1.63795	531	531	0.00180239	0.0901194
Fatty acids	pufa_fa	Bacteria|Proteobacteria|Deltaproteobacteria|Desulfovibrionales|Desulfovibrionaceae|Bilophila	-0.00125184	531	363	0.00180118	0.0901194
Fatty acids	la_fa	Bacteria|Tenericutes	0.00203556	531	285	0.00178687	0.0901194
Fatty acids	unsat	Bacteria|Tenericutes	0.104067	531	285	0.00178601	0.0901194
Fatty acids	sfa	Bacteria|Tenericutes|Mollicutes|RF39	-0.00826091	531	196	0.00170703	0.0901194
Lipids	totpg	Bacteria|Tenericutes|RF3|ML615J_28	-0.0066879	531	205	0.0017656	0.0901194
Other metabolites	tmao	Bacteria|Bacteroidetes|Bacteroidia|Bacteroidales|Prevotellaceae|Prevotella	0.00163667	531	335	0.00400096	0.0910218
Inflammation	GlycA	Bacteria|Tenericutes	-0.0336817	531	285	0.00184525	0.091416
Lipids	tg	Bacteria|Firmicutes|Clostridia|Clostridiales|Lachnospiraceae|Ruminococcus1	0.00817436	531	518	0.00187883	0.0922334
Fatty acids	sfa_fa	Bacteria|Firmicutes|Clostridia|Clostridiales|Lachnospiraceae|Roseburia	0.00867619	531	530	0.00194169	0.0944604
Fatty acids	totfa	Archaea|Euryarchaeota|Methanobacteria|Methanobacteriales|Methanobacteriaceae|Methanobrevibacter	-0.00165813	531	187	0.00197248	0.0949467
Apolipoproteins	apoa1	Bacteria|Bacteroidetes|Bacteroidia|Bacteroidales	0.134043	531	531	0.00200033	0.0949467
Amino acids	val	Bacteria|Bacteroidetes|Bacteroidia|Bacteroidales|Porphyromonadaceae|Parabacteroides	-0.32576	531	527	0.00200443	0.0949467
Fatty acids	mufa_fa	Bacteria|Firmicutes|Clostridia|Clostridiales|Lachnospiraceae|Ruminococcus1	0.00111614	531	518	0.00212505	0.0995395

## Sheet: S8_acetate_traits_corelatsions
Table S8. Spearman correlations of acetate with 59 traits. The Spearman correlation was computed between the levels of acetate and the 59 traits. The table summarizes the Spearman correlation coefficient (Spearman.r), P value, and P value adjusted for multiple tests using the Benjamini and Hochberg method (p.adj). Related to Methods.
trait	Spearman r	Pvalue	p.adj
acace	0.357	4.88e-17	2.8792e-15
ala	-0.312	3.45e-13	1.01775e-11
bohbut	0.247	1.22e-08	2.39933e-07
la_fa	0.24	3.05e-08	4.49875e-07
faw6_fa	0.202	3.4e-06	4.012e-05
lac	-0.2	4.43e-06	4.35617e-05
pufa_fa	0.188	1.69e-05	0.000142443
pyr	-0.182	2.94e-05	0.000216825
carnitine	-0.175	5.94e-05	0.0003894
mufa_fa	-0.16	0.000242	0.0014278
la	0.156	0.00036	0.00193091
tyr	-0.151	0.000535	0.00263042
tmao	0.143	0.00106	0.00481077
sm	0.137	0.00178	0.00750143
ldl_c	0.13	0.00301	0.0118393
GlycA	-0.125	0.00443	0.0163356
sfa_fa	-0.116	0.00823	0.0285629
serum_c	0.112	0.0107	0.032155
faw6	0.112	0.0109	0.032155
phe	-0.112	0.0105	0.032155
pufa	0.107	0.0147	0.0413
ile	-0.104	0.0177	0.046687
leu	-0.104	0.0182	0.046687
gly	-0.101	0.0217	0.0533458
glol	-0.1	0.0228	0.053808
apob	0.096	0.0284	0.0644462
whr	-0.09	0.0409	0.0893741
hba1c	0.087	0.0469	0.098825
cit	-0.079	0.0718	0.146076
Fat	-0.078	0.0768	0.15104
val	-0.075	0.0867	0.159853
alb	-0.075	0.086	0.159853
ldl_tg	0.07	0.109	0.194879
BMI	-0.07	0.113	0.196088
mufa	-0.066	0.132	0.222514
vldl_tg	-0.06	0.172	0.277459
choline	-0.06	0.174	0.277459
dha	0.055	0.215	0.333816
HOMAIR	-0.053	0.228	0.344923
dha_fa	0.052	0.238	0.346805
crea	0.052	0.241	0.346805
Insulin	-0.049	0.264	0.370857
serum_tg	-0.046	0.294	0.394227
unsat	0.047	0.289	0.394227
betaine	0.042	0.336	0.440533
totcho	0.039	0.38	0.487391
faw3	0.037	0.395	0.495851
apoa1	0.025	0.562	0.690792
hdl_c	0.019	0.665	0.754519
hdl_tg	-0.021	0.638	0.754519
sfa	-0.019	0.664	0.754519
gln	0.02	0.657	0.754519
vldl_c	0.015	0.728	0.771214
pc	0.015	0.725	0.771214
faw3_fa	0.016	0.709	0.771214
glc	0.015	0.732	0.771214
totpg	0.005	0.905	0.935862
his	0.004	0.92	0.935862
totfa	0	0.995	0.995

## Sheet: S9_tmao_traits_correlatsions
Table S9. Spearman correlations of TMAO with 59 traits. The Spearman correlation was computed between the plasma levels TMAO levels and the 59 traits. The table summarizes the Spearman correlation coefficient (Spearman.r), P value, and P value adjusted for multiple tests using the Benjamini and Hochberg method (p.adj). Related to Supplemental Figure 5.
trait	Spearman r	Pvalue	p.adj
crea	0.252946	3.88538e-09	1.5153e-07
val	0.168269	0.000103853	0.00202513
unsat	0.1522	0.00046042	0.00598546
ace	0.146628	0.000734564	0.007162
faw3	0.114031	0.00885556	0.0690734
ile	0.0942451	0.0305246	0.19841
cit	0.085499	0.0497988	0.277451
leu	0.0680867	0.118493	0.479678
BMI	0.0664613	0.12364	0.479678
tyr	0.0642651	0.140665	0.479678
gln	0.063689	0.144267	0.479678
mufa	-0.0621539	0.154601	0.479678
his	0.0610301	0.161809	0.479678
Insulin	0.0578791	0.180084	0.479678
HOMAIR	0.0572995	0.184492	0.479678
glc	0.0546367	0.210488	0.513065
hba1c	0.0472221	0.27468	0.56238
pyr	-0.0474364	0.277038	0.56238
Fat	0.0460823	0.286444	0.56238
serum_tg	-0.0463309	0.2884	0.56238
alb	0.0444746	0.308175	0.572325
TG	-0.0425539	0.324988	0.576114
phe	0.0327652	0.452899	0.733911
pufa	0.0324076	0.458278	0.733911
sfa	-0.0315364	0.470456	0.733911
ala	0.0281473	0.519086	0.778629
glol	-0.026021	0.551154	0.796111
totfa	-0.0236767	0.587955	0.818937
gly	-0.0179646	0.680737	0.875019
GlycA	-0.0173189	0.691614	0.875019
totcho	-0.0164918	0.705905	0.875019
Glc	0.015607	0.717964	0.875019
acace	0.0126267	0.772438	0.912882
serum_c	-0.0102406	0.81457	0.927137
faw6	0.00926892	0.832046	0.927137
apoa1	-0.00414562	0.92436	0.979258
hdl_c	0.00383534	0.930006	0.979258
bohbut	-0.00187065	0.965828	0.979258
lac	0.00113526	0.979258	0.979258

## Sheet: S10 WGCNAmodules_description
Table S10. WGCNA modules and the list of OTUs in each module. Related to Figure 3
module.color	OTUid	original_ID	Phyla	Class	order	Family	Genus
black	842596	k_Bacteria|p_Firmicutes|c_Clostridia|o_Clostridiales|f_Lachnospiraceae|g_Coprococcus|s_unclassified|842596	p_Firmicutes	c_Clostridia	o_Clostridiales	f_Lachnospiraceae	g_Coprococcus
black	42	k_Bacteria|p_Firmicutes|c_Clostridia|o_Clostridiales|f_Lachnospiraceae|g_Lachnospira|s_unclassified	p_Firmicutes	c_Clostridia	o_Clostridiales	f_Lachnospiraceae	g_Lachnospira
black	305016	k_Bacteria|p_Firmicutes|c_Clostridia|o_Clostridiales|f_Lachnospiraceae|g_Lachnospira|s_unclassified|305016	p_Firmicutes	c_Clostridia	o_Clostridiales	f_Lachnospiraceae	g_Lachnospira
black	309433	k_Bacteria|p_Firmicutes|c_Clostridia|o_Clostridiales|f_Lachnospiraceae|g_Lachnospira|s_unclassified|309433	p_Firmicutes	c_Clostridia	o_Clostridiales	f_Lachnospiraceae	g_Lachnospira
black	316732	k_Bacteria|p_Firmicutes|c_Clostridia|o_Clostridiales|f_Lachnospiraceae|g_Lachnospira|s_unclassified|316732	p_Firmicutes	c_Clostridia	o_Clostridiales	f_Lachnospiraceae	g_Lachnospira
black	349257	k_Bacteria|p_Firmicutes|c_Clostridia|o_Clostridiales|f_Lachnospiraceae|g_Lachnospira|s_unclassified|349257	p_Firmicutes	c_Clostridia	o_Clostridiales	f_Lachnospiraceae	g_Lachnospira
black	369486	k_Bacteria|p_Firmicutes|c_Clostridia|o_Clostridiales|f_Lachnospiraceae|g_Lachnospira|s_unclassified|369486	p_Firmicutes	c_Clostridia	o_Clostridiales	f_Lachnospiraceae	g_Lachnospira
black	370098	k_Bacteria|p_Firmicutes|c_Clostridia|o_Clostridiales|f_Lachnospiraceae|g_Lachnospira|s_unclassified|370098	p_Firmicutes	c_Clostridia	o_Clostridiales	f_Lachnospiraceae	g_Lachnospira
black	843553	k_Bacteria|p_Firmicutes|c_Clostridia|o_Clostridiales|f_Lachnospiraceae|g_Lachnospira|s_unclassified|843553	p_Firmicutes	c_Clostridia	o_Clostridiales	f_Lachnospiraceae	g_Lachnospira
black	332778	k_Bacteria|p_Firmicutes|c_Clostridia|o_Clostridiales|f_Lachnospiraceae|g_unclassified|s_unclassified|332778	p_Firmicutes	c_Clostridia	o_Clostridiales	f_Lachnospiraceae	f_Lachnospiraceae
black	338992	k_Bacteria|p_Firmicutes|c_Clostridia|o_Clostridiales|f_Lachnospiraceae|g_unclassified|s_unclassified|338992	p_Firmicutes	c_Clostridia	o_Clostridiales	f_Lachnospiraceae	f_Lachnospiraceae
black	341139	k_Bacteria|p_Firmicutes|c_Clostridia|o_Clostridiales|f_Lachnospiraceae|g_unclassified|s_unclassified|341139	p_Firmicutes	c_Clostridia	o_Clostridiales	f_Lachnospiraceae	f_Lachnospiraceae
black	352733	k_Bacteria|p_Firmicutes|c_Clostridia|o_Clostridiales|f_Lachnospiraceae|g_unclassified|s_unclassified|352733	p_Firmicutes	c_Clostridia	o_Clostridiales	f_Lachnospiraceae	f_Lachnospiraceae
black	360329	k_Bacteria|p_Firmicutes|c_Clostridia|o_Clostridiales|f_Lachnospiraceae|g_unclassified|s_unclassified|360329	p_Firmicutes	c_Clostridia	o_Clostridiales	f_Lachnospiraceae	f_Lachnospiraceae
black	361556	k_Bacteria|p_Firmicutes|c_Clostridia|o_Clostridiales|f_Lachnospiraceae|g_unclassified|s_unclassified|361556	p_Firmicutes	c_Clostridia	o_Clostridiales	f_Lachnospiraceae	f_Lachnospiraceae
black	509383	k_Bacteria|p_Firmicutes|c_Clostridia|o_Clostridiales|f_Lachnospiraceae|g_unclassified|s_unclassified|509383	p_Firmicutes	c_Clostridia	o_Clostridiales	f_Lachnospiraceae	f_Lachnospiraceae
black	526468	k_Bacteria|p_Firmicutes|c_Clostridia|o_Clostridiales|f_Lachnospiraceae|g_unclassified|s_unclassified|526468	p_Firmicutes	c_Clostridia	o_Clostridiales	f_Lachnospiraceae	f_Lachnospiraceae
black	584137	k_Bacteria|p_Firmicutes|c_Clostridia|o_Clostridiales|f_Lachnospiraceae|g_unclassified|s_unclassified|584137	p_Firmicutes	c_Clostridia	o_Clostridiales	f_Lachnospiraceae	f_Lachnospiraceae
black	808794	k_Bacteria|p_Firmicutes|c_Clostridia|o_Clostridiales|f_Lachnospiraceae|g_unclassified|s_unclassified|808794	p_Firmicutes	c_Clostridia	o_Clostridiales	f_Lachnospiraceae	f_Lachnospiraceae
black	846141	k_Bacteria|p_Firmicutes|c_Clostridia|o_Clostridiales|f_Lachnospiraceae|g_unclassified|s_unclassified|846141	p_Firmicutes	c_Clostridia	o_Clostridiales	f_Lachnospiraceae	f_Lachnospiraceae
black	339494	k_Bacteria|p_Firmicutes|c_Clostridia|o_Clostridiales|f_Ruminococcaceae|g_Faecalibacterium|s_prausnitzii|339494	p_Firmicutes	c_Clostridia	o_Clostridiales	f_Ruminococcaceae	g_Faecalibacterium.prausnitzii
black	366068	k_Bacteria|p_Firmicutes|c_Clostridia|o_Clostridiales|f_Ruminococcaceae|g_Faecalibacterium|s_prausnitzii|366068	p_Firmicutes	c_Clostridia	o_Clostridiales	f_Ruminococcaceae	g_Faecalibacterium.prausnitzii
black	310886	k_Bacteria|p_Firmicutes|c_Clostridia|o_Clostridiales|f_Ruminococcaceae|g_Oscillospira|s_unclassified|310886	p_Firmicutes	c_Clostridia	o_Clostridiales	f_Ruminococcaceae	g_Oscillospira
black	194297	k_Bacteria|p_Firmicutes|c_Clostridia|o_Clostridiales|f_Ruminococcaceae|g_Ruminococcus|s_unclassified|194297	p_Firmicutes	c_Clostridia	o_Clostridiales	f_Ruminococcaceae	g_Ruminococcus
black	196590	k_Bacteria|p_Firmicutes|c_Clostridia|o_Clostridiales|f_Ruminococcaceae|g_unclassified|s_unclassified|196590	p_Firmicutes	c_Clostridia	o_Clostridiales	f_Ruminococcaceae	f_Ruminococcaceae
black	332185	k_Bacteria|p_Firmicutes|c_Clostridia|o_Clostridiales|f_Ruminococcaceae|g_unclassified|s_unclassified|332185	p_Firmicutes	c_Clostridia	o_Clostridiales	f_Ruminococcaceae	f_Ruminococcaceae
black	350121	k_Bacteria|p_Firmicutes|c_Clostridia|o_Clostridiales|f_Ruminococcaceae|g_unclassified|s_unclassified|350121	p_Firmicutes	c_Clostridia	o_Clostridiales	f_Ruminococcaceae	f_Ruminococcaceae
black	345354	k_Bacteria|p_Firmicutes|c_Clostridia|o_Clostridiales|f_unclassified|g_unclassified|s_unclassified|345354	p_Firmicutes	c_Clostridia	o_Clostridiales	o_Clostridiales	o_Clostridiales
black	351457	k_Bacteria|p_Firmicutes|c_Clostridia|o_Clostridiales|f_unclassified|g_unclassified|s_unclassified|351457	p_Firmicutes	c_Clostridia	o_Clostridiales	o_Clostridiales	o_Clostridiales
black	351570	k_Bacteria|p_Firmicutes|c_Clostridia|o_Clostridiales|f_unclassified|g_unclassified|s_unclassified|351570	p_Firmicutes	c_Clostridia	o_Clostridiales	o_Clostridiales	o_Clostridiales
black	358594	k_Bacteria|p_Firmicutes|c_Clostridia|o_Clostridiales|f_unclassified|g_unclassified|s_unclassified|358594	p_Firmicutes	c_Clostridia	o_Clostridiales	o_Clostridiales	o_Clostridiales
blue	849440	k_Archaea|p_Euryarchaeota|c_Methanobacteria|o_Methanobacteriales|f_Methanobacteriaceae|g_Methanobrevibacter|s_unclassified|849440	p_Euryarchaeota	c_Methanobacteria	o_Methanobacteriales	f_Methanobacteriaceae	g_Methanobrevibacter
blue	303498	k_Bacteria|p_Actinobacteria|c_Coriobacteriia|o_Coriobacteriales|f_Coriobacteriaceae|g_unclassified|s_unclassified|303498	p_Actinobacteria	c_Coriobacteriia	o_Coriobacteriales	f_Coriobacteriaceae	f_Coriobacteriaceae
blue	184174	k_Bacteria|p_Bacteroidetes|c_Bacteroidia|o_Bacteroidales|f_Bacteroidaceae|g_Bacteroides|s_unclassified|184174	p_Bacteroidetes	c_Bacteroidia	o_Bacteroidales	f_Bacteroidaceae	g_Bacteroides
blue	276149	k_Bacteria|p_Bacteroidetes|c_Bacteroidia|o_Bacteroidales|f_Porphyromonadaceae|g_Parabacteroides|s_unclassified|276149	p_Bacteroidetes	c_Bacteroidia	o_Bacteroidales	f_Porphyromonadaceae	g_Parabacteroides
blue	568118	k_Bacteria|p_Bacteroidetes|c_Bacteroidia|o_Bacteroidales|f_Prevotellaceae|g_Prevotella|s_copri|568118	p_Bacteroidetes	c_Bacteroidia	o_Bacteroidales	f_Prevotellaceae	g_Prevotella.copri
blue	4331760	k_Bacteria|p_Bacteroidetes|c_Bacteroidia|o_Bacteroidales|f_Rikenellaceae|g_Alistipes|s_indistinctus|4331760	p_Bacteroidetes	c_Bacteroidia	o_Bacteroidales	f_Rikenellaceae	g_Alistipes.indistinctus
blue	199534	k_Bacteria|p_Bacteroidetes|c_Bacteroidia|o_Bacteroidales|f_Rikenellaceae|g_unclassified|s_unclassified|199534	p_Bacteroidetes	c_Bacteroidia	o_Bacteroidales	f_Rikenellaceae	f_Rikenellaceae
blue	4336943	k_Bacteria|p_Bacteroidetes|c_Bacteroidia|o_Bacteroidales|f_Rikenellaceae|g_unclassified|s_unclassified|4336943	p_Bacteroidetes	c_Bacteroidia	o_Bacteroidales	f_Rikenellaceae	f_Rikenellaceae
blue	953855	k_Bacteria|p_Bacteroidetes|c_Bacteroidia|o_Bacteroidales|f_Rikenellaceae|g_unclassified|s_unclassified|953855	p_Bacteroidetes	c_Bacteroidia	o_Bacteroidales	f_Rikenellaceae	f_Rikenellaceae
blue	61	k_Bacteria|p_Bacteroidetes|c_Bacteroidia|o_Bacteroidales|f_Barnesiellaceae|g_unclassified|s_unclassified	p_Bacteroidetes	c_Bacteroidia	o_Bacteroidales	f_Barnesiellaceae	f_Barnesiellaceae
blue	199354	k_Bacteria|p_Bacteroidetes|c_Bacteroidia|o_Bacteroidales|f_Barnesiellaceae|g_unclassified|s_unclassified|199354	p_Bacteroidetes	c_Bacteroidia	o_Bacteroidales	f_Barnesiellaceae	f_Barnesiellaceae
blue	315846	k_Bacteria|p_Bacteroidetes|c_Bacteroidia|o_Bacteroidales|f_Barnesiellaceae|g_unclassified|s_unclassified|315846	p_Bacteroidetes	c_Bacteroidia	o_Bacteroidales	f_Barnesiellaceae	f_Barnesiellaceae
blue	5	k_Bacteria|p_Bacteroidetes|c_Bacteroidia|o_Bacteroidales|f_Odoribacteraceae	p_Bacteroidetes	c_Bacteroidia	o_Bacteroidales	f_Odoribacteraceae	f_Odoribacteraceae
blue	32	k_Bacteria|p_Bacteroidetes|c_Bacteroidia|o_Bacteroidales|f_Odoribacteraceae|g_Butyricimonas|s_unclassified	p_Bacteroidetes	c_Bacteroidia	o_Bacteroidales	f_Odoribacteraceae	g_Butyricimonas
blue	208479	k_Bacteria|p_Bacteroidetes|c_Bacteroidia|o_Bacteroidales|f_Odoribacteraceae|g_Butyricimonas|s_unclassified|208479	p_Bacteroidetes	c_Bacteroidia	o_Bacteroidales	f_Odoribacteraceae	g_Butyricimonas
blue	360730	k_Bacteria|p_Bacteroidetes|c_Bacteroidia|o_Bacteroidales|f_Odoribacteraceae|g_Butyricimonas|s_unclassified|360730	p_Bacteroidetes	c_Bacteroidia	o_Bacteroidales	f_Odoribacteraceae	g_Butyricimonas
blue	535549	k_Bacteria|p_Bacteroidetes|c_Bacteroidia|o_Bacteroidales|f_Odoribacteraceae|g_Butyricimonas|s_unclassified|535549	p_Bacteroidetes	c_Bacteroidia	o_Bacteroidales	f_Odoribacteraceae	g_Butyricimonas
blue	988375	k_Bacteria|p_Bacteroidetes|c_Bacteroidia|o_Bacteroidales|f_Odoribacteraceae|g_Butyricimonas|s_unclassified|988375	p_Bacteroidetes	c_Bacteroidia	o_Bacteroidales	f_Odoribacteraceae	g_Butyricimonas
blue	4454586	k_Bacteria|p_Bacteroidetes|c_Bacteroidia|o_Bacteroidales|f_Odoribacteraceae|g_Odoribacter|s_unclassified|4454586	p_Bacteroidetes	c_Bacteroidia	o_Bacteroidales	f_Odoribacteraceae	g_Odoribacter
blue	62	k_Bacteria|p_Firmicutes|c_Clostridia|o_Clostridiales|f_Christensenellaceae|g_unclassified|s_unclassified	p_Firmicutes	c_Clostridia	o_Clostridiales	f_Christensenellaceae	f_Christensenellaceae
blue	187492	k_Bacteria|p_Firmicutes|c_Clostridia|o_Clostridiales|f_Christensenellaceae|g_unclassified|s_unclassified|187492	p_Firmicutes	c_Clostridia	o_Clostridiales	f_Christensenellaceae	f_Christensenellaceae
blue	366391	k_Bacteria|p_Firmicutes|c_Clostridia|o_Clostridiales|f_Christensenellaceae|g_unclassified|s_unclassified|366391	p_Firmicutes	c_Clostridia	o_Clostridiales	f_Christensenellaceae	f_Christensenellaceae
blue	558420	k_Bacteria|p_Firmicutes|c_Clostridia|o_Clostridiales|f_Clostridiaceae|g_Clostridium|s_unclassified|558420	p_Firmicutes	c_Clostridia	o_Clostridiales	f_Clostridiaceae	g_Clostridium
blue	300855	k_Bacteria|p_Firmicutes|c_Clostridia|o_Clostridiales|f_Clostridiaceae|g_unclassified|s_unclassified|300855	p_Firmicutes	c_Clostridia	o_Clostridiales	f_Clostridiaceae	f_Clostridiaceae
blue	337511	k_Bacteria|p_Firmicutes|c_Clostridia|o_Clostridiales|f_Clostridiaceae|g_unclassified|s_unclassified|337511	p_Firmicutes	c_Clostridia	o_Clostridiales	f_Clostridiaceae	f_Clostridiaceae
blue	193833	k_Bacteria|p_Firmicutes|c_Clostridia|o_Clostridiales|f_Lachnospiraceae|g_unclassified|s_unclassified|193833	p_Firmicutes	c_Clostridia	o_Clostridiales	f_Lachnospiraceae	f_Lachnospiraceae
blue	323778	k_Bacteria|p_Firmicutes|c_Clostridia|o_Clostridiales|f_Lachnospiraceae|g_unclassified|s_unclassified|323778	p_Firmicutes	c_Clostridia	o_Clostridiales	f_Lachnospiraceae	f_Lachnospiraceae
blue	314582	k_Bacteria|p_Firmicutes|c_Clostridia|o_Clostridiales|f_Ruminococcaceae|g_Oscillospira|s_unclassified|314582	p_Firmicutes	c_Clostridia	o_Clostridiales	f_Ruminococcaceae	g_Oscillospira
blue	322258	k_Bacteria|p_Firmicutes|c_Clostridia|o_Clostridiales|f_Ruminococcaceae|g_Oscillospira|s_unclassified|322258	p_Firmicutes	c_Clostridia	o_Clostridiales	f_Ruminococcaceae	g_Oscillospira
blue	353155	k_Bacteria|p_Firmicutes|c_Clostridia|o_Clostridiales|f_Ruminococcaceae|g_Oscillospira|s_unclassified|353155	p_Firmicutes	c_Clostridia	o_Clostridiales	f_Ruminococcaceae	g_Oscillospira
blue	359563	k_Bacteria|p_Firmicutes|c_Clostridia|o_Clostridiales|f_Ruminococcaceae|g_Oscillospira|s_unclassified|359563	p_Firmicutes	c_Clostridia	o_Clostridiales	f_Ruminococcaceae	g_Oscillospira
blue	581933	k_Bacteria|p_Firmicutes|c_Clostridia|o_Clostridiales|f_Ruminococcaceae|g_Oscillospira|s_unclassified|581933	p_Firmicutes	c_Clostridia	o_Clostridiales	f_Ruminococcaceae	g_Oscillospira
blue	365965	k_Bacteria|p_Firmicutes|c_Clostridia|o_Clostridiales|f_Ruminococcaceae|g_Ruminococcus|s_unclassified|365965	p_Firmicutes	c_Clostridia	o_Clostridiales	f_Ruminococcaceae	g_Ruminococcus
blue	369555	k_Bacteria|p_Firmicutes|c_Clostridia|o_Clostridiales|f_Ruminococcaceae|g_Ruminococcus|s_unclassified|369555	p_Firmicutes	c_Clostridia	o_Clostridiales	f_Ruminococcaceae	g_Ruminococcus
blue	1035392	k_Bacteria|p_Firmicutes|c_Clostridia|o_Clostridiales|f_Ruminococcaceae|g_unclassified|s_unclassified|1035392	p_Firmicutes	c_Clostridia	o_Clostridiales	f_Ruminococcaceae	f_Ruminococcaceae
blue	1062061	k_Bacteria|p_Firmicutes|c_Clostridia|o_Clostridiales|f_Ruminococcaceae|g_unclassified|s_unclassified|1062061	p_Firmicutes	c_Clostridia	o_Clostridiales	f_Ruminococcaceae	f_Ruminococcaceae
blue	165935	k_Bacteria|p_Firmicutes|c_Clostridia|o_Clostridiales|f_Ruminococcaceae|g_unclassified|s_unclassified|165935	p_Firmicutes	c_Clostridia	o_Clostridiales	f_Ruminococcaceae	f_Ruminococcaceae
blue	177134	k_Bacteria|p_Firmicutes|c_Clostridia|o_Clostridiales|f_Ruminococcaceae|g_unclassified|s_unclassified|177134	p_Firmicutes	c_Clostridia	o_Clostridiales	f_Ruminococcaceae	f_Ruminococcaceae
blue	184426	k_Bacteria|p_Firmicutes|c_Clostridia|o_Clostridiales|f_Ruminococcaceae|g_unclassified|s_unclassified|184426	p_Firmicutes	c_Clostridia	o_Clostridiales	f_Ruminococcaceae	f_Ruminococcaceae
blue	187404	k_Bacteria|p_Firmicutes|c_Clostridia|o_Clostridiales|f_Ruminococcaceae|g_unclassified|s_unclassified|187404	p_Firmicutes	c_Clostridia	o_Clostridiales	f_Ruminococcaceae	f_Ruminococcaceae
blue	19611	k_Bacteria|p_Firmicutes|c_Clostridia|o_Clostridiales|f_Ruminococcaceae|g_unclassified|s_unclassified|19611	p_Firmicutes	c_Clostridia	o_Clostridiales	f_Ruminococcaceae	f_Ruminococcaceae
blue	196435	k_Bacteria|p_Firmicutes|c_Clostridia|o_Clostridiales|f_Ruminococcaceae|g_unclassified|s_unclassified|196435	p_Firmicutes	c_Clostridia	o_Clostridiales	f_Ruminococcaceae	f_Ruminococcaceae
blue	212532	k_Bacteria|p_Firmicutes|c_Clostridia|o_Clostridiales|f_Ruminococcaceae|g_unclassified|s_unclassified|212532	p_Firmicutes	c_Clostridia	o_Clostridiales	f_Ruminococcaceae	f_Ruminococcaceae
blue	299428	k_Bacteria|p_Firmicutes|c_Clostridia|o_Clostridiales|f_Ruminococcaceae|g_unclassified|s_unclassified|299428	p_Firmicutes	c_Clostridia	o_Clostridiales	f_Ruminococcaceae	f_Ruminococcaceae
blue	302160	k_Bacteria|p_Firmicutes|c_Clostridia|o_Clostridiales|f_Ruminococcaceae|g_unclassified|s_unclassified|302160	p_Firmicutes	c_Clostridia	o_Clostridiales	f_Ruminococcaceae	f_Ruminococcaceae
blue	324244	k_Bacteria|p_Firmicutes|c_Clostridia|o_Clostridiales|f_Ruminococcaceae|g_unclassified|s_unclassified|324244	p_Firmicutes	c_Clostridia	o_Clostridiales	f_Ruminococcaceae	f_Ruminococcaceae
blue	344804	k_Bacteria|p_Firmicutes|c_Clostridia|o_Clostridiales|f_Ruminococcaceae|g_unclassified|s_unclassified|344804	p_Firmicutes	c_Clostridia	o_Clostridiales	f_Ruminococcaceae	f_Ruminococcaceae
blue	351927	k_Bacteria|p_Firmicutes|c_Clostridia|o_Clostridiales|f_Ruminococcaceae|g_unclassified|s_unclassified|351927	p_Firmicutes	c_Clostridia	o_Clostridiales	f_Ruminococcaceae	f_Ruminococcaceae
blue	360946	k_Bacteria|p_Firmicutes|c_Clostridia|o_Clostridiales|f_Ruminococcaceae|g_unclassified|s_unclassified|360946	p_Firmicutes	c_Clostridia	o_Clostridiales	f_Ruminococcaceae	f_Ruminococcaceae
blue	361398	k_Bacteria|p_Firmicutes|c_Clostridia|o_Clostridiales|f_Ruminococcaceae|g_unclassified|s_unclassified|361398	p_Firmicutes	c_Clostridia	o_Clostridiales	f_Ruminococcaceae	f_Ruminococcaceae
blue	369109	k_Bacteria|p_Firmicutes|c_Clostridia|o_Clostridiales|f_Ruminococcaceae|g_unclassified|s_unclassified|369109	p_Firmicutes	c_Clostridia	o_Clostridiales	f_Ruminococcaceae	f_Ruminococcaceae
blue	538322	k_Bacteria|p_Firmicutes|c_Clostridia|o_Clostridiales|f_Ruminococcaceae|g_unclassified|s_unclassified|538322	p_Firmicutes	c_Clostridia	o_Clostridiales	f_Ruminococcaceae	f_Ruminococcaceae
blue	564941	k_Bacteria|p_Firmicutes|c_Clostridia|o_Clostridiales|f_Ruminococcaceae|g_unclassified|s_unclassified|564941	p_Firmicutes	c_Clostridia	o_Clostridiales	f_Ruminococcaceae	f_Ruminococcaceae
blue	571642	k_Bacteria|p_Firmicutes|c_Clostridia|o_Clostridiales|f_Ruminococcaceae|g_unclassified|s_unclassified|571642	p_Firmicutes	c_Clostridia	o_Clostridiales	f_Ruminococcaceae	f_Ruminococcaceae
blue	583572	k_Bacteria|p_Firmicutes|c_Clostridia|o_Clostridiales|f_Ruminococcaceae|g_unclassified|s_unclassified|583572	p_Firmicutes	c_Clostridia	o_Clostridiales	f_Ruminococcaceae	f_Ruminococcaceae
blue	586517	k_Bacteria|p_Firmicutes|c_Clostridia|o_Clostridiales|f_Ruminococcaceae|g_unclassified|s_unclassified|586517	p_Firmicutes	c_Clostridia	o_Clostridiales	f_Ruminococcaceae	f_Ruminococcaceae
blue	641783	k_Bacteria|p_Firmicutes|c_Clostridia|o_Clostridiales|f_Ruminococcaceae|g_unclassified|s_unclassified|641783	p_Firmicutes	c_Clostridia	o_Clostridiales	f_Ruminococcaceae	f_Ruminococcaceae
blue	819181	k_Bacteria|p_Firmicutes|c_Clostridia|o_Clostridiales|f_Ruminococcaceae|g_unclassified|s_unclassified|819181	p_Firmicutes	c_Clostridia	o_Clostridiales	f_Ruminococcaceae	f_Ruminococcaceae
blue	844006	k_Bacteria|p_Firmicutes|c_Clostridia|o_Clostridiales|f_Ruminococcaceae|g_unclassified|s_unclassified|844006	p_Firmicutes	c_Clostridia	o_Clostridiales	f_Ruminococcaceae	f_Ruminococcaceae
blue	48	k_Bacteria|p_Firmicutes|c_Clostridia|o_Clostridiales|f_Veillonellaceae|g_Phascolarctobacterium|s_unclassified	p_Firmicutes	c_Clostridia	o_Clostridiales	f_Veillonellaceae	g_Phascolarctobacterium
blue	916143	k_Bacteria|p_Firmicutes|c_Clostridia|o_Clostridiales|f_Veillonellaceae|g_Phascolarctobacterium|s_unclassified|916143	p_Firmicutes	c_Clostridia	o_Clostridiales	f_Veillonellaceae	g_Phascolarctobacterium
blue	66	k_Bacteria|p_Firmicutes|c_Clostridia|o_Clostridiales|f_unclassified|g_unclassified|s_unclassified	p_Firmicutes	c_Clostridia	o_Clostridiales	o_Clostridiales	o_Clostridiales
blue	173876	k_Bacteria|p_Firmicutes|c_Clostridia|o_Clostridiales|f_unclassified|g_unclassified|s_unclassified|173876	p_Firmicutes	c_Clostridia	o_Clostridiales	o_Clostridiales	o_Clostridiales
blue	173927	k_Bacteria|p_Firmicutes|c_Clostridia|o_Clostridiales|f_unclassified|g_unclassified|s_unclassified|173927	p_Firmicutes	c_Clostridia	o_Clostridiales	o_Clostridiales	o_Clostridiales
blue	192437	k_Bacteria|p_Firmicutes|c_Clostridia|o_Clostridiales|f_unclassified|g_unclassified|s_unclassified|192437	p_Firmicutes	c_Clostridia	o_Clostridiales	o_Clostridiales	o_Clostridiales
blue	192741	k_Bacteria|p_Firmicutes|c_Clostridia|o_Clostridiales|f_unclassified|g_unclassified|s_unclassified|192741	p_Firmicutes	c_Clostridia	o_Clostridiales	o_Clostridiales	o_Clostridiales
blue	194014	k_Bacteria|p_Firmicutes|c_Clostridia|o_Clostridiales|f_unclassified|g_unclassified|s_unclassified|194014	p_Firmicutes	c_Clostridia	o_Clostridiales	o_Clostridiales	o_Clostridiales
blue	199286	k_Bacteria|p_Firmicutes|c_Clostridia|o_Clostridiales|f_unclassified|g_unclassified|s_unclassified|199286	p_Firmicutes	c_Clostridia	o_Clostridiales	o_Clostridiales	o_Clostridiales
blue	199710	k_Bacteria|p_Firmicutes|c_Clostridia|o_Clostridiales|f_unclassified|g_unclassified|s_unclassified|199710	p_Firmicutes	c_Clostridia	o_Clostridiales	o_Clostridiales	o_Clostridiales
blue	219959	k_Bacteria|p_Firmicutes|c_Clostridia|o_Clostridiales|f_unclassified|g_unclassified|s_unclassified|219959	p_Firmicutes	c_Clostridia	o_Clostridiales	o_Clostridiales	o_Clostridiales
blue	337403	k_Bacteria|p_Firmicutes|c_Clostridia|o_Clostridiales|f_unclassified|g_unclassified|s_unclassified|337403	p_Firmicutes	c_Clostridia	o_Clostridiales	o_Clostridiales	o_Clostridiales
blue	352215	k_Bacteria|p_Firmicutes|c_Clostridia|o_Clostridiales|f_unclassified|g_unclassified|s_unclassified|352215	p_Firmicutes	c_Clostridia	o_Clostridiales	o_Clostridiales	o_Clostridiales
blue	353214	k_Bacteria|p_Firmicutes|c_Clostridia|o_Clostridiales|f_unclassified|g_unclassified|s_unclassified|353214	p_Firmicutes	c_Clostridia	o_Clostridiales	o_Clostridiales	o_Clostridiales
blue	362450	k_Bacteria|p_Firmicutes|c_Clostridia|o_Clostridiales|f_unclassified|g_unclassified|s_unclassified|362450	p_Firmicutes	c_Clostridia	o_Clostridiales	o_Clostridiales	o_Clostridiales
blue	366584	k_Bacteria|p_Firmicutes|c_Clostridia|o_Clostridiales|f_unclassified|g_unclassified|s_unclassified|366584	p_Firmicutes	c_Clostridia	o_Clostridiales	o_Clostridiales	o_Clostridiales
blue	366752	k_Bacteria|p_Firmicutes|c_Clostridia|o_Clostridiales|f_unclassified|g_unclassified|s_unclassified|366752	p_Firmicutes	c_Clostridia	o_Clostridiales	o_Clostridiales	o_Clostridiales
blue	370217	k_Bacteria|p_Firmicutes|c_Clostridia|o_Clostridiales|f_unclassified|g_unclassified|s_unclassified|370217	p_Firmicutes	c_Clostridia	o_Clostridiales	o_Clostridiales	o_Clostridiales
blue	528071	k_Bacteria|p_Firmicutes|c_Clostridia|o_Clostridiales|f_unclassified|g_unclassified|s_unclassified|528071	p_Firmicutes	c_Clostridia	o_Clostridiales	o_Clostridiales	o_Clostridiales
blue	552380	k_Bacteria|p_Firmicutes|c_Clostridia|o_Clostridiales|f_unclassified|g_unclassified|s_unclassified|552380	p_Firmicutes	c_Clostridia	o_Clostridiales	o_Clostridiales	o_Clostridiales
blue	553080	k_Bacteria|p_Firmicutes|c_Clostridia|o_Clostridiales|f_unclassified|g_unclassified|s_unclassified|553080	p_Firmicutes	c_Clostridia	o_Clostridiales	o_Clostridiales	o_Clostridiales
blue	583958	k_Bacteria|p_Firmicutes|c_Clostridia|o_Clostridiales|f_unclassified|g_unclassified|s_unclassified|583958	p_Firmicutes	c_Clostridia	o_Clostridiales	o_Clostridiales	o_Clostridiales
blue	827702	k_Bacteria|p_Firmicutes|c_Clostridia|o_Clostridiales|f_unclassified|g_unclassified|s_unclassified|827702	p_Firmicutes	c_Clostridia	o_Clostridiales	o_Clostridiales	o_Clostridiales
blue	831922	k_Bacteria|p_Firmicutes|c_Clostridia|o_Clostridiales|f_unclassified|g_unclassified|s_unclassified|831922	p_Firmicutes	c_Clostridia	o_Clostridiales	o_Clostridiales	o_Clostridiales
blue	836693	k_Bacteria|p_Firmicutes|c_Clostridia|o_SHA_98|f_unclassified|g_unclassified|s_unclassified|836693	p_Firmicutes	c_Clostridia	o_SHA_98	o_SHA_98	o_SHA_98
blue	524884	k_Bacteria|p_Firmicutes|c_Erysipelotrichi|o_Erysipelotrichales|f_Erysipelotrichaceae|g_Eubacterium|s_biforme|524884	p_Firmicutes	c_Erysipelotrichi	o_Erysipelotrichales	f_Erysipelotrichaceae	g_Eubacterium.biforme
blue	18	k_Bacteria|p_Tenericutes	p_Tenericutes	p_Tenericutes	p_Tenericutes	p_Tenericutes	p_Tenericutes
blue	569244	k_Bacteria|p_Tenericutes|c_Mollicutes|o_RF39|f_unclassified|g_unclassified|s_unclassified|569244	p_Tenericutes	c_Mollicutes	o_RF39	o_RF39	o_RF39
blue	360268	k_Bacteria|p_Tenericutes|c_RF3|o_ML615J_28|f_unclassified|g_unclassified|s_unclassified|360268	p_Tenericutes	c_RF3	o_ML615J_28	o_ML615J_28	o_ML615J_28
blue	19	k_Bacteria|p_Verrucomicrobia|c_Verrucomicrobiae|o_Verrucomicrobiales|f_Verrucomicrobiaceae|g_Akkermansia|s_muciniphila	p_Verrucomicrobia	c_Verrucomicrobiae	o_Verrucomicrobiales	f_Verrucomicrobiaceae	g_Akkermansia.muciniphila
blue	363731	k_Bacteria|p_Verrucomicrobia|c_Verrucomicrobiae|o_Verrucomicrobiales|f_Verrucomicrobiaceae|g_Akkermansia|s_muciniphila|363731	p_Verrucomicrobia	c_Verrucomicrobiae	o_Verrucomicrobiales	f_Verrucomicrobiaceae	g_Akkermansia.muciniphila
blue	593043	k_Bacteria|p_Verrucomicrobia|c_Verrucomicrobiae|o_Verrucomicrobiales|f_Verrucomicrobiaceae|g_Akkermansia|s_muciniphila|593043	p_Verrucomicrobia	c_Verrucomicrobiae	o_Verrucomicrobiales	f_Verrucomicrobiaceae	g_Akkermansia.muciniphila
brown	352617	k_Bacteria|p_Bacteroidetes|c_Bacteroidia|o_Bacteroidales|f_Bacteroidaceae|g_Bacteroides|s_plebeius|352617	p_Bacteroidetes	c_Bacteroidia	o_Bacteroidales	f_Bacteroidaceae	g_Bacteroides.plebeius
brown	180421	k_Bacteria|p_Bacteroidetes|c_Bacteroidia|o_Bacteroidales|f_Bacteroidaceae|g_Bacteroides|s_unclassified|180421	p_Bacteroidetes	c_Bacteroidia	o_Bacteroidales	f_Bacteroidaceae	g_Bacteroides
brown	4	k_Bacteria|p_Bacteroidetes|c_Bacteroidia|o_Bacteroidales|f_Rikenellaceae	p_Bacteroidetes	c_Bacteroidia	o_Bacteroidales	f_Rikenellaceae	f_Rikenellaceae
brown	59	k_Bacteria|p_Bacteroidetes|c_Bacteroidia|o_Bacteroidales|f_Rikenellaceae|g_unclassified|s_unclassified	p_Bacteroidetes	c_Bacteroidia	o_Bacteroidales	f_Rikenellaceae	f_Rikenellaceae
brown	357046	k_Bacteria|p_Bacteroidetes|c_Bacteroidia|o_Bacteroidales|f_Rikenellaceae|g_unclassified|s_unclassified|357046	p_Bacteroidetes	c_Bacteroidia	o_Bacteroidales	f_Rikenellaceae	f_Rikenellaceae
brown	367977	k_Bacteria|p_Bacteroidetes|c_Bacteroidia|o_Bacteroidales|f_Rikenellaceae|g_unclassified|s_unclassified|367977	p_Bacteroidetes	c_Bacteroidia	o_Bacteroidales	f_Rikenellaceae	f_Rikenellaceae
brown	772282	k_Bacteria|p_Bacteroidetes|c_Bacteroidia|o_Bacteroidales|f_Rikenellaceae|g_unclassified|s_unclassified|772282	p_Bacteroidetes	c_Bacteroidia	o_Bacteroidales	f_Rikenellaceae	f_Rikenellaceae
brown	6	k_Bacteria|p_Firmicutes	p_Firmicutes	p_Firmicutes	p_Firmicutes	p_Firmicutes	p_Firmicutes
brown	8	k_Bacteria|p_Firmicutes|c_Clostridia	p_Firmicutes	c_Clostridia	c_Clostridia	c_Clostridia	c_Clostridia
brown	9	k_Bacteria|p_Firmicutes|c_Clostridia|o_Clostridiales	p_Firmicutes	c_Clostridia	o_Clostridiales	o_Clostridiales	o_Clostridiales
brown	363519	k_Bacteria|p_Firmicutes|c_Clostridia|o_Clostridiales|f_Christensenellaceae|g_unclassified|s_unclassified|363519	p_Firmicutes	c_Clostridia	o_Clostridiales	f_Christensenellaceae	f_Christensenellaceae
brown	363844	k_Bacteria|p_Firmicutes|c_Clostridia|o_Clostridiales|f_Christensenellaceae|g_unclassified|s_unclassified|363844	p_Firmicutes	c_Clostridia	o_Clostridiales	f_Christensenellaceae	f_Christensenellaceae
brown	300378	k_Bacteria|p_Firmicutes|c_Clostridia|o_Clostridiales|f_Clostridiaceae|g_unclassified|s_unclassified|300378	p_Firmicutes	c_Clostridia	o_Clostridiales	f_Clostridiaceae	f_Clostridiaceae
brown	361619	k_Bacteria|p_Firmicutes|c_Clostridia|o_Clostridiales|f_Lachnospiraceae|g_Blautia|s_unclassified|361619	p_Firmicutes	c_Clostridia	o_Clostridiales	f_Lachnospiraceae	g_Blautia
brown	188079	k_Bacteria|p_Firmicutes|c_Clostridia|o_Clostridiales|f_Lachnospiraceae|g_Coprococcus|s_unclassified|188079	p_Firmicutes	c_Clostridia	o_Clostridiales	f_Lachnospiraceae	g_Coprococcus
brown	752354	k_Bacteria|p_Firmicutes|c_Clostridia|o_Clostridiales|f_Lachnospiraceae|g_Coprococcus|s_unclassified|752354	p_Firmicutes	c_Clostridia	o_Clostridiales	f_Lachnospiraceae	g_Coprococcus
brown	804526	k_Bacteria|p_Firmicutes|c_Clostridia|o_Clostridiales|f_Lachnospiraceae|g_Coprococcus|s_unclassified|804526	p_Firmicutes	c_Clostridia	o_Clostridiales	f_Lachnospiraceae	g_Coprococcus
brown	199245	k_Bacteria|p_Firmicutes|c_Clostridia|o_Clostridiales|f_Lachnospiraceae|g_unclassified|s_unclassified|199245	p_Firmicutes	c_Clostridia	o_Clostridiales	f_Lachnospiraceae	f_Lachnospiraceae
brown	12	k_Bacteria|p_Firmicutes|c_Clostridia|o_Clostridiales|f_Ruminococcaceae	p_Firmicutes	c_Clostridia	o_Clostridiales	f_Ruminococcaceae	f_Ruminococcaceae
brown	319275	k_Bacteria|p_Firmicutes|c_Clostridia|o_Clostridiales|f_Ruminococcaceae|g_Faecalibacterium|s_prausnitzii|319275	p_Firmicutes	c_Clostridia	o_Clostridiales	f_Ruminococcaceae	g_Faecalibacterium.prausnitzii
brown	370046	k_Bacteria|p_Firmicutes|c_Clostridia|o_Clostridiales|f_Ruminococcaceae|g_Oscillospira|s_unclassified|370046	p_Firmicutes	c_Clostridia	o_Clostridiales	f_Ruminococcaceae	g_Oscillospira
brown	564334	k_Bacteria|p_Firmicutes|c_Clostridia|o_Clostridiales|f_Ruminococcaceae|g_Oscillospira|s_unclassified|564334	p_Firmicutes	c_Clostridia	o_Clostridiales	f_Ruminococcaceae	g_Oscillospira
brown	647215	k_Bacteria|p_Firmicutes|c_Clostridia|o_Clostridiales|f_Ruminococcaceae|g_Oscillospira|s_unclassified|647215	p_Firmicutes	c_Clostridia	o_Clostridiales	f_Ruminococcaceae	g_Oscillospira
brown	53	k_Bacteria|p_Firmicutes|c_Clostridia|o_Clostridiales|f_Ruminococcaceae|g_Ruminococcus|s_unclassified	p_Firmicutes	c_Clostridia	o_Clostridiales	f_Ruminococcaceae	g_Ruminococcus
brown	175619	k_Bacteria|p_Firmicutes|c_Clostridia|o_Clostridiales|f_Ruminococcaceae|g_Ruminococcus|s_unclassified|175619	p_Firmicutes	c_Clostridia	o_Clostridiales	f_Ruminococcaceae	g_Ruminococcus
brown	180826	k_Bacteria|p_Firmicutes|c_Clostridia|o_Clostridiales|f_Ruminococcaceae|g_Ruminococcus|s_unclassified|180826	p_Firmicutes	c_Clostridia	o_Clostridiales	f_Ruminococcaceae	g_Ruminococcus
brown	189150	k_Bacteria|p_Firmicutes|c_Clostridia|o_Clostridiales|f_Ruminococcaceae|g_Ruminococcus|s_unclassified|189150	p_Firmicutes	c_Clostridia	o_Clostridiales	f_Ruminococcaceae	g_Ruminococcus
brown	199543	k_Bacteria|p_Firmicutes|c_Clostridia|o_Clostridiales|f_Ruminococcaceae|g_Ruminococcus|s_unclassified|199543	p_Firmicutes	c_Clostridia	o_Clostridiales	f_Ruminococcaceae	g_Ruminococcus
brown	3235048	k_Bacteria|p_Firmicutes|c_Clostridia|o_Clostridiales|f_Ruminococcaceae|g_Ruminococcus|s_unclassified|3235048	p_Firmicutes	c_Clostridia	o_Clostridiales	f_Ruminococcaceae	g_Ruminococcus
brown	362342	k_Bacteria|p_Firmicutes|c_Clostridia|o_Clostridiales|f_Ruminococcaceae|g_Ruminococcus|s_unclassified|362342	p_Firmicutes	c_Clostridia	o_Clostridiales	f_Ruminococcaceae	g_Ruminococcus
[truncated: 448 more rows]

[truncated: 3 more sheets: S11 contingency Tables, S12_individuals_based_on_OGTT, S13_NGTvspreT2D_contingency]
